# Supplementary material for: Integrative single‐cell transcriptomic analysis deciphers heterogeneous characteristics of gastrointestinal tract cancer
Source: Clin Transl Med. 2025 Aug 11;15(8):e70415. doi: 10.1002/ctm2.70415 (PMC12336674; doi:10.1002/ctm2.70415)
Supplement: Supplementary file 2 — Supporting Information [file CTM2-15-e70415-s004.xlsx]

## Sheet: Datasets
TableS1. Datasets information
Author	Publish years	Cancer types	scRNA-seq platforms	Kits	Sequencing platforms	Organisms	DOI	PMID	Deposited data
Zhang	Sep 06,2021	Esophageal cancer	10x Genomics	Chromium Single Cell 5′ Reagent Kits (10x Genomics)	Illumina HiSeq X Ten	Homo sapines	doi: 10.1038/s41467-021-25539-x	34489433	GSE160269
Pan	April 13,2022	Esophageal cancer	10X Genomics	Chromium Single Cell 3′ Reagent Kits v3 (10x Genomics)	Illumina NovaSeq 6000	Homo sapines	doi: 10.1038/s41392-022-00946-8	35418165	GSE188900/GSE188955
Shi	Oct 19,2022	Esophageal cancer	10× Genomics	Chromium Single Cell 3′ Reagent Kits v3 (10x Genomics)	Illumina Hiseq X Ten	Homo sapines	doi: 10.1096/fj.202200898R	36260317	GSE196756
Liu	July 15,2022	Esophageal cancer	10x Genomics	Chromium Single Cell 5′ Reagent Kits (10x Genomics)	Illumina NovaSeq 6000	Homo sapines	doi: 10.1158/0008-5472.CAN-22-0668	35536873	GSE199654
Qian	June 19,2020	Colorectal cancer	10x Genomics	Chromium Single Cell 3′ Reagent Kits v3 (10x Genomics) Chromium Single Cell 5′ Reagent Kits v3 (10x Genomics)	Illumina NextSeq, HiSeq4000 or NovaSeq6000	Homo sapines	doi: 10.1038/s41422-020-0355-0	32561858	E-MTAB-8107
Lee	May 25,2020	Colorectal cancer	10x Genomics	Chromium Single Cell 3′ Reagent Kits v3 (10x Genomics)	Illumina HiSeq X	Homo sapines	doi: 10.1038/s41588-020-0636-z	32451460	GSE132257
Lee	May 25,2020	Colorectal cancer	10x Genomics	Chromium Single Cell 3′ Reagent Kits v3 (10x Genomics)	Illumina HiSeq X	Homo sapines	doi: 10.1038/s41588-020-0636-z	32451460	GSE132465
Lee	May 25,2020	Colorectal cancer	10x Genomics	Chromium Single Cell 3′ Reagent Kits v3 (10x Genomics)	Illumina HiSeq X	Homo sapines	doi: 10.1038/s41588-020-0636-z	32451460	GSE144735
Zheng	Dec 30,2021	Colorectal cancer	10x Genomics	Chromium Single Cell Reagent Kits v2 (10x Genomics)	Illumina HiSeq 4000	Homo sapines	doi: 10.1038/s41392-022-00881-8	35221332	GSE161277
Uhlitz	Aug 19,2021	Colorectal cancer	10× Genomics	Chromium Single Cell 3′ Reagent Kits v3 (10x Genomics)	Illumina HiSeq 4000	Homo sapines	doi: 10.15252/emmm.202114123	34409732	GSE166555
Che	Sep 07,2021	Colorectal cancer	10× Genomics	Chromium Single Cell 3′ Reagent Kits v2 (10x Genomics)	Illumina NovaSeq 6000	Homo sapines	doi: 10.1038/s41421-021-00312-y	34489408	GSE178318
Pelka	Sep 02,2021	Colorectal cancer	10x Genomics	Chromium Single Cell 3′ Reagent Kits v2 (10x Genomics) Chromium Single Cell 3′ Reagent Kits v3 (10x Genomics)	Illumina NextSeq 500/550	Homo sapines	doi: 10.1016/j.cell.2021.08.003	34450029	GSE178341
Guo	Jan 11,2022	Colorectal cancer	10× Genomics	Chromium Single Cell 3′ Reagent Kits v3 (10x Genomics)	Illumina NovaSeq 6000	Homo sapines	doi: 10.1172/jci.insight.152616	34793335	GSE188711
Khaliq	May 11,2022	Colorectal cancer	10x Genomics	Chromium Single Cell 5′ Reagent Kits (10x Genomics)	Illumina NextSeq 550	Homo sapines	doi: 10.1186/s13059-022-02677-z	35538548	GSE200997
Zhang	May 7,2019	Gastric cancer	10X Genomics	Chromium Single Cell 3′ Reagent Kits v2 (10x Genomics)	Illumina Hiseq 4000	Homo sapines	doi: 10.1016/j.celrep.2019.04.052	31067475	GSE134520
Kim	Jan 27,2022	Gastric cancer	10× Genomics	Chromium Single Cell 3′ Reagent Kits v2 (10x Genomics)	Illumina HiSeq 2500	Homo sapines	doi: 10.1038/s41698-022-00251-1	35087207	GSE150290
Jiang	Feb 12,2022	Gastric cancer	10X Genomics	Chromium Single Cell 3′ Reagent Kits v3 (10x Genomics)	Illumina Novaseq 6000	Homo sapines	doi: 10.1002/ctm2.730	35184420	GSE163558
Jeong	Aug 12,2021	Gastric cancer	10X Genomics	NA	NA	Homo sapines	doi: 10.1158/1078-0432.CCR-21-0792	34385296	GSE167297
Kumar	Mar 8,2022	Gastric cancer	10X Genomics	Chromium Single Cell 5′ Reagent Kits (10x Genomics)	Illumina Hiseq4000	Homo sapines	doi: 10.1158/2159-8290.CD-21-0683	34642171	GSE183904
Zhao	Nov 14,2022	Gastric cancer	10× Genomics	Chromium Single Cell 3′ Reagent Kits v3 (10x Genomics)	Illumina Novaseq 6000	Homo sapines	doi: 10.1186/s13046-022-02532-w	36372898	GSE184198
Kang	Dec 22,2022	Gastric cancer	10X Genomics	NA	Illumina Hiseq 4000	Homo sapines	doi: 10.1186/s13059-022-02828-2	36550535	GSE206785
Sathe	Feb 14,2020	Gastric cancer	10x Genomics	Chromium Single Cell 3′ Reagent Kits v3 (10x Genomics)	Illumina sequencers	Homo sapines	doi: 10.1158/1078-0432.CCR-19-3231	32060101	phs001818.v1.p1
NA, not avaliable GSE199654 : Epithelial cells only GSE206785 : Normalization expression matrix only

## Sheet: Samples
TableS1.Samples information
Samples name	Cancer types	Sample types	Datasets	Patients name	Cell number after filtering	Epithelial cell number	Including in construction meta programs
E-MTAB-8107_EXT001	CRC	Tumor	E-MTAB-8107	E-MTAB-8107_EXT001	1934	728	Yes
E-MTAB-8107_EXT002	CRC	Tumor	E-MTAB-8107	E-MTAB-8107_EXT002	2127	1039	Yes
E-MTAB-8107_EXT003	CRC	Tumor	E-MTAB-8107	E-MTAB-8107_EXT003	1930	185	Yes
E-MTAB-8107_EXT009	CRC	Tumor	E-MTAB-8107	E-MTAB-8107_EXT009	2916	413	Yes
E-MTAB-8107_EXT010	CRC	Tumor	E-MTAB-8107	E-MTAB-8107_EXT010	3178	195	Yes
E-MTAB-8107_EXT011	CRC	Tumor	E-MTAB-8107	E-MTAB-8107_EXT011	1768	270	Yes
E-MTAB-8107_EXT012	CRC	Tumor	E-MTAB-8107	E-MTAB-8107_EXT012	2079	857	Yes
E-MTAB-8107_EXT013	CRC	Tumor	E-MTAB-8107	E-MTAB-8107_EXT013	1748	836	Yes
E-MTAB-8107_EXT014	CRC	Tumor	E-MTAB-8107	E-MTAB-8107_EXT014	1254	234	Yes
E-MTAB-8107_EXT018	CRC	Tumor	E-MTAB-8107	E-MTAB-8107_EXT018	2258	312	Yes
E-MTAB-8107_EXT019	CRC	Tumor	E-MTAB-8107	E-MTAB-8107_EXT019	1577	154	Yes
E-MTAB-8107_EXT020	CRC	Tumor	E-MTAB-8107	E-MTAB-8107_EXT020	1457	137	Yes
E-MTAB-8107_EXT021	CRC	Tumor	E-MTAB-8107	E-MTAB-8107_EXT021	434	32	No
E-MTAB-8107_EXT022	CRC	Tumor	E-MTAB-8107	E-MTAB-8107_EXT022	431	24	No
E-MTAB-8107_EXT023	CRC	Tumor	E-MTAB-8107	E-MTAB-8107_EXT023	860	17	No
E-MTAB-8107_EXT024	CRC	Tumor	E-MTAB-8107	E-MTAB-8107_EXT024	311	22	No
E-MTAB-8107_EXT025	CRC	Tumor	E-MTAB-8107	E-MTAB-8107_EXT025	486	96	Yes
E-MTAB-8107_EXT026	CRC	Tumor	E-MTAB-8107	E-MTAB-8107_EXT026	764	9	No
E-MTAB-8107_EXT027	CRC	Tumor	E-MTAB-8107	E-MTAB-8107_EXT027	530	61	Yes
E-MTAB-8107_EXT028	CRC	Tumor	E-MTAB-8107	E-MTAB-8107_EXT028	732	187	Yes
E-MTAB-8107_EXT029	CRC	Tumor	E-MTAB-8107	E-MTAB-8107_EXT029	2004	146	Yes
GSE132257_SMC13N-A1-F	CRC	Normal	GSE132257	GSE132257_SMC13	1648	48	No
GSE132257_SMC13N-A1	CRC	Normal	GSE132257	GSE132257_SMC13	1229	90	No
GSE132257_SMC13T-A1-F	CRC	Tumor	GSE132257	GSE132257_SMC13	2966	973	Yes
GSE132257_SMC13T-A1	CRC	Tumor	GSE132257	GSE132257_SMC13	2160	706	Yes
GSE132257_SMC171-N-BEL	CRC	Normal	GSE132257	GSE132257_SMC171	1149	108	No
GSE132257_SMC171-N-SGI	CRC	Normal	GSE132257	GSE132257_SMC171	1463	156	No
GSE132257_SMC171-N-SING	CRC	Normal	GSE132257	GSE132257_SMC171	1516	368	No
GSE132257_SMC171-T-BEL	CRC	Tumor	GSE132257	GSE132257_SMC171	1515	348	Yes
GSE132257_SMC171-T-SGI	CRC	Tumor	GSE132257	GSE132257_SMC171	1476	412	Yes
GSE132257_SMC171-T-SING	CRC	Tumor	GSE132257	GSE132257_SMC171	1614	581	Yes
GSE132465_SMC01-T	CRC	Tumor	GSE132465	GSE132465_SMC01	2606	979	Yes
GSE132465_SMC02-T	CRC	Tumor	GSE132465	GSE132465_SMC02	1523	327	Yes
GSE132465_SMC03-T	CRC	Tumor	GSE132465	GSE132465_SMC03	1983	761	Yes
GSE132465_SMC04-T	CRC	Tumor	GSE132465	GSE132465_SMC04	1675	265	Yes
GSE132465_SMC05-T	CRC	Tumor	GSE132465	GSE132465_SMC05	651	11	No
GSE132465_SMC06-T	CRC	Tumor	GSE132465	GSE132465_SMC06	1476	181	Yes
GSE132465_SMC07-T	CRC	Tumor	GSE132465	GSE132465_SMC07	3665	478	Yes
GSE132465_SMC08-T	CRC	Tumor	GSE132465	GSE132465_SMC08	1973	291	Yes
GSE132465_SMC09-T	CRC	Tumor	GSE132465	GSE132465_SMC09	3521	1693	Yes
GSE132465_SMC10-T	CRC	Tumor	GSE132465	GSE132465_SMC10	2062	446	Yes
GSE132465_SMC11-T	CRC	Tumor	GSE132465	GSE132465_SMC11	1627	295	Yes
GSE132465_SMC14-T	CRC	Tumor	GSE132465	GSE132465_SMC14	1668	145	Yes
GSE132465_SMC15-T	CRC	Tumor	GSE132465	GSE132465_SMC15	1932	298	Yes
GSE132465_SMC16-T	CRC	Tumor	GSE132465	GSE132465_SMC16	2783	2542	Yes
GSE132465_SMC17-T	CRC	Tumor	GSE132465	GSE132465_SMC17	1268	478	Yes
GSE132465_SMC18-T	CRC	Tumor	GSE132465	GSE132465_SMC18	1816	1398	Yes
GSE132465_SMC19-T	CRC	Tumor	GSE132465	GSE132465_SMC19	1475	327	Yes
GSE132465_SMC20-T	CRC	Tumor	GSE132465	GSE132465_SMC20	1632	500	Yes
GSE132465_SMC21-T	CRC	Tumor	GSE132465	GSE132465_SMC21	2249	1624	Yes
GSE132465_SMC22-T	CRC	Tumor	GSE132465	GSE132465_SMC22	2246	1792	Yes
GSE132465_SMC23-T	CRC	Tumor	GSE132465	GSE132465_SMC23	1492	512	Yes
GSE132465_SMC24-T	CRC	Tumor	GSE132465	GSE132465_SMC24	1486	299	Yes
GSE132465_SMC25-T	CRC	Tumor	GSE132465	GSE132465_SMC25	1527	366	Yes
GSE132465_SMC01-N	CRC	Normal	GSE132465	GSE132465_SMC01	2232	141	No
GSE132465_SMC02-N	CRC	Normal	GSE132465	GSE132465_SMC02	1236	101	No
GSE132465_SMC03-N	CRC	Normal	GSE132465	GSE132465_SMC03	1182	61	No
GSE132465_SMC04-N	CRC	Normal	GSE132465	GSE132465_SMC04	1677	151	No
GSE132465_SMC05-N	CRC	Normal	GSE132465	GSE132465_SMC05	1044	66	No
GSE132465_SMC06-N	CRC	Normal	GSE132465	GSE132465_SMC06	1439	18	No
GSE132465_SMC07-N	CRC	Normal	GSE132465	GSE132465_SMC07	2083	111	No
GSE132465_SMC08-N	CRC	Normal	GSE132465	GSE132465_SMC08	1556	14	No
GSE132465_SMC09-N	CRC	Normal	GSE132465	GSE132465_SMC09	1042	152	No
GSE132465_SMC10-N	CRC	Normal	GSE132465	GSE132465_SMC10	1834	109	No
GSE134520_NAG1	GC	Pre-cancer	GSE134520	GSE134520_NAG1	1774	1743	No
GSE134520_NAG2	GC	Pre-cancer	GSE134520	GSE134520_NAG2	1443	1187	No
GSE134520_NAG3	GC	Pre-cancer	GSE134520	GSE134520_NAG3	1194	1118	No
GSE134520_CAG1	GC	Pre-cancer	GSE134520	GSE134520_CAG1	2338	1764	No
GSE134520_CAG2	GC	Pre-cancer	GSE134520	GSE134520_CAG2	5468	4415	No
GSE134520_CAG3	GC	Pre-cancer	GSE134520	GSE134520_CAG3	5981	4780	No
GSE134520_IMW1	GC	Pre-cancer	GSE134520	GSE134520_IMW1	1214	804	No
GSE134520_IMW2	GC	Pre-cancer	GSE134520	GSE134520_IMW2	1445	870	No
GSE134520_IMS1	GC	Pre-cancer	GSE134520	GSE134520_IMS1	2165	1631	No
GSE134520_IMS2	GC	Pre-cancer	GSE134520	GSE134520_IMS2	2318	2026	No
GSE134520_IMS3	GC	Pre-cancer	GSE134520	GSE134520_IMS3	1652	1465	No
GSE134520_IMS4	GC	Pre-cancer	GSE134520	GSE134520_IMS4	2377	1804	No
GSE134520_EGC	GC	Tumor	GSE134520	GSE134520_EGC	2248	2203	Yes
GSE144735_KUL01-T	CRC	Tumor	GSE144735	GSE144735_KUL01	1827	702	Yes
GSE144735_KUL19-T	CRC	Tumor	GSE144735	GSE144735_KUL19	2796	437	Yes
GSE144735_KUL21-T	CRC	Tumor	GSE144735	GSE144735_KUL21	2040	855	Yes
GSE144735_KUL28-T	CRC	Tumor	GSE144735	GSE144735_KUL28	405	32	No
GSE144735_KUL30-T	CRC	Tumor	GSE144735	GSE144735_KUL30	507	61	Yes
GSE144735_KUL31-T	CRC	Tumor	GSE144735	GSE144735_KUL31	65	36	No
GSE144735_KUL01-B	CRC	Tumor	GSE144735	GSE144735_KUL01	2005	1005	Yes
GSE144735_KUL19-B	CRC	Tumor	GSE144735	GSE144735_KUL19	3014	186	Yes
GSE144735_KUL21-B	CRC	Tumor	GSE144735	GSE144735_KUL21	1671	814	Yes
GSE144735_KUL28-B	CRC	Tumor	GSE144735	GSE144735_KUL28	392	23	No
GSE144735_KUL30-B	CRC	Tumor	GSE144735	GSE144735_KUL30	711	175	Yes
GSE144735_KUL31-B	CRC	Tumor	GSE144735	GSE144735_KUL31	1041	478	Yes
GSE144735_KUL01-N	CRC	Normal	GSE144735	GSE144735_KUL01	1897	179	No
GSE144735_KUL19-N	CRC	Normal	GSE144735	GSE144735_KUL19	1769	270	No
GSE144735_KUL21-N	CRC	Normal	GSE144735	GSE144735_KUL21	1238	228	No
GSE144735_KUL28-N	CRC	Normal	GSE144735	GSE144735_KUL28	849	16	No
GSE144735_KUL30-N	CRC	Normal	GSE144735	GSE144735_KUL30	1970	146	No
GSE144735_KUL31-N	CRC	Normal	GSE144735	GSE144735_KUL31	1420	253	No
GSE150290_Pat01-A	GC	Normal	GSE150290	GSE150290_Pat01	80	75	No
GSE150290_Pat01-B	GC	Tumor	GSE150290	GSE150290_Pat01	89	86	Yes
GSE150290_Pat02-A	GC	Normal	GSE150290	GSE150290_Pat02	531	517	No
GSE150290_Pat02-B	GC	Tumor	GSE150290	GSE150290_Pat02	665	629	Yes
GSE150290_Pat03-A	GC	Normal	GSE150290	GSE150290_Pat03	260	221	No
GSE150290_Pat03-B	GC	Tumor	GSE150290	GSE150290_Pat03	371	345	Yes
GSE150290_Pat04-A	GC	Normal	GSE150290	GSE150290_Pat04	236	197	No
GSE150290_Pat04-B	GC	Tumor	GSE150290	GSE150290_Pat04	244	186	Yes
GSE150290_Pat05-A	GC	Normal	GSE150290	GSE150290_Pat05	417	382	No
GSE150290_Pat05-B	GC	Tumor	GSE150290	GSE150290_Pat05	208	151	Yes
GSE150290_Pat06-A	GC	Normal	GSE150290	GSE150290_Pat06	1093	1051	No
GSE150290_Pat06-B	GC	Tumor	GSE150290	GSE150290_Pat06	378	306	Yes
GSE150290_Pat07-A	GC	Normal	GSE150290	GSE150290_Pat07	272	258	No
GSE150290_Pat07-B	GC	Tumor	GSE150290	GSE150290_Pat07	98	48	No
GSE150290_Pat08-A	GC	Normal	GSE150290	GSE150290_Pat08	202	62	No
GSE150290_Pat08-B	GC	Tumor	GSE150290	GSE150290_Pat08	377	81	Yes
GSE150290_Pat09-A	GC	Normal	GSE150290	GSE150290_Pat09	567	561	No
GSE150290_Pat09-B	GC	Tumor	GSE150290	GSE150290_Pat09	216	177	Yes
GSE150290_Pat10-A	GC	Normal	GSE150290	GSE150290_Pat10	146	49	No
GSE150290_Pat10-B	GC	Tumor	GSE150290	GSE150290_Pat10	208	56	Yes
GSE150290_Pat11-A	GC	Normal	GSE150290	GSE150290_Pat11	170	148	No
GSE150290_Pat11-B	GC	Tumor	GSE150290	GSE150290_Pat11	162	76	Yes
GSE150290_Pat12-A	GC	Normal	GSE150290	GSE150290_Pat12	419	86	No
GSE150290_Pat12-B	GC	Tumor	GSE150290	GSE150290_Pat12	516	213	Yes
GSE150290_Pat13-A	GC	Normal	GSE150290	GSE150290_Pat13	310	104	No
GSE150290_Pat13-B	GC	Tumor	GSE150290	GSE150290_Pat13	147	115	Yes
GSE150290_Pat14-A	GC	Normal	GSE150290	GSE150290_Pat14	148	116	No
GSE150290_Pat14-B	GC	Tumor	GSE150290	GSE150290_Pat14	265	39	No
GSE150290_Pat15-A	GC	Normal	GSE150290	GSE150290_Pat15	432	428	No
GSE150290_Pat15-B	GC	Tumor	GSE150290	GSE150290_Pat15	269	243	Yes
GSE150290_Pat16-A	GC	Normal	GSE150290	GSE150290_Pat16	84	70	No
GSE150290_Pat16-B	GC	Tumor	GSE150290	GSE150290_Pat16	331	322	Yes
GSE150290_Pat17-A	GC	Normal	GSE150290	GSE150290_Pat17	82	67	No
GSE150290_Pat17-B	GC	Tumor	GSE150290	GSE150290_Pat17	118	118	Yes
GSE150290_Pat18-A	GC	Normal	GSE150290	GSE150290_Pat18	398	394	No
GSE150290_Pat18-B	GC	Tumor	GSE150290	GSE150290_Pat18	203	200	Yes
GSE150290_Pat19-A	GC	Normal	GSE150290	GSE150290_Pat19	70	70	No
GSE150290_Pat19-B	GC	Tumor	GSE150290	GSE150290_Pat19	163	157	Yes
GSE150290_Pat20-A	GC	Normal	GSE150290	GSE150290_Pat20	167	93	No
GSE150290_Pat20-B	GC	Tumor	GSE150290	GSE150290_Pat20	39	24	No
GSE150290_Pat21-A	GC	Normal	GSE150290	GSE150290_Pat21	105	100	No
GSE150290_Pat22-A	GC	Normal	GSE150290	GSE150290_Pat22	456	431	No
GSE150290_Pat22-B	GC	Tumor	GSE150290	GSE150290_Pat22	363	347	Yes
GSE150290_Pat23-A	GC	Normal	GSE150290	GSE150290_Pat23	159	157	No
GSE150290_Pat23-B	GC	Tumor	GSE150290	GSE150290_Pat23	43	30	No
GSE150290_Pat24-A	GC	Normal	GSE150290	GSE150290_Pat24	163	152	No
GSE150290_Pat24-B	GC	Tumor	GSE150290	GSE150290_Pat24	325	171	Yes
GSE160269_P1T	EC	Tumor	GSE160269	GSE160269_P1	1601	226	Yes
GSE160269_P2T	EC	Tumor	GSE160269	GSE160269_P2	3515	1331	Yes
GSE160269_P4T	EC	Tumor	GSE160269	GSE160269_P4	3659	523	Yes
GSE160269_P5T	EC	Tumor	GSE160269	GSE160269_P5	4570	1329	Yes
GSE160269_P8T	EC	Tumor	GSE160269	GSE160269_P8	5231	576	Yes
GSE160269_P9T	EC	Tumor	GSE160269	GSE160269_P9	5950	854	Yes
GSE160269_P10T	EC	Tumor	GSE160269	GSE160269_P10	3947	641	Yes
GSE160269_P11T	EC	Tumor	GSE160269	GSE160269_P11	2950	50	Yes
GSE160269_P12T	EC	Tumor	GSE160269	GSE160269_P12	2555	766	Yes
GSE160269_P15T	EC	Tumor	GSE160269	GSE160269_P15	3508	699	Yes
GSE160269_P16T	EC	Tumor	GSE160269	GSE160269_P16	3395	2188	Yes
GSE160269_P17T	EC	Tumor	GSE160269	GSE160269_P17	1917	213	Yes
GSE160269_P19T	EC	Tumor	GSE160269	GSE160269_P19	1844	153	Yes
GSE160269_P20T	EC	Tumor	GSE160269	GSE160269_P20	2735	434	Yes
GSE160269_P21T	EC	Tumor	GSE160269	GSE160269_P21	3214	583	Yes
GSE160269_P22T	EC	Tumor	GSE160269	GSE160269_P22	5434	554	Yes
GSE160269_P23T	EC	Tumor	GSE160269	GSE160269_P23	3336	824	Yes
GSE160269_P24T	EC	Tumor	GSE160269	GSE160269_P24	6233	1539	Yes
GSE160269_P26T	EC	Tumor	GSE160269	GSE160269_P26	3312	1146	Yes
GSE160269_P27T	EC	Tumor	GSE160269	GSE160269_P27	4012	1549	Yes
GSE160269_P28T	EC	Tumor	GSE160269	GSE160269_P28	3008	1294	Yes
GSE160269_P30T	EC	Tumor	GSE160269	GSE160269_P30	3161	311	Yes
GSE160269_P31T	EC	Tumor	GSE160269	GSE160269_P31	3941	1429	Yes
GSE160269_P32T	EC	Tumor	GSE160269	GSE160269_P32	3080	1049	Yes
GSE160269_P36T	EC	Tumor	GSE160269	GSE160269_P36	2606	538	Yes
GSE160269_P37T	EC	Tumor	GSE160269	GSE160269_P37	1729	455	Yes
GSE160269_P38T	EC	Tumor	GSE160269	GSE160269_P38	2897	689	Yes
GSE160269_P39T	EC	Tumor	GSE160269	GSE160269_P39	4161	2621	Yes
GSE160269_P40T	EC	Tumor	GSE160269	GSE160269_P40	4440	384	Yes
GSE160269_P42T	EC	Tumor	GSE160269	GSE160269_P42	3833	1058	Yes
GSE160269_P44T	EC	Tumor	GSE160269	GSE160269_P44	4901	703	Yes
GSE160269_P47T	EC	Tumor	GSE160269	GSE160269_P47	4630	1010	Yes
GSE160269_P48T	EC	Tumor	GSE160269	GSE160269_P48	3553	1182	Yes
GSE160269_P49T	EC	Tumor	GSE160269	GSE160269_P49	1556	355	Yes
GSE160269_P52T	EC	Tumor	GSE160269	GSE160269_P52	2857	794	Yes
GSE160269_P54T	EC	Tumor	GSE160269	GSE160269_P54	3305	1101	Yes
GSE160269_P56T	EC	Tumor	GSE160269	GSE160269_P56	761	30	No
GSE160269_P57T	EC	Tumor	GSE160269	GSE160269_P57	2698	413	Yes
GSE160269_P61T	EC	Tumor	GSE160269	GSE160269_P61	2685	262	Yes
GSE160269_P62T	EC	Tumor	GSE160269	GSE160269_P62	2474	780	Yes
GSE160269_P63T	EC	Tumor	GSE160269	GSE160269_P63	1773	21	No
GSE160269_P65T	EC	Tumor	GSE160269	GSE160269_P65	3814	335	Yes
GSE160269_P74T	EC	Tumor	GSE160269	GSE160269_P74	1883	235	Yes
GSE160269_P75T	EC	Tumor	GSE160269	GSE160269_P75	2451	355	Yes
GSE160269_P76T	EC	Tumor	GSE160269	GSE160269_P76	3514	1459	Yes
GSE160269_P79T	EC	Tumor	GSE160269	GSE160269_P79	3245	938	Yes
GSE160269_P80T	EC	Tumor	GSE160269	GSE160269_P80	2103	251	Yes
GSE160269_P82T	EC	Tumor	GSE160269	GSE160269_P82	1069	88	Yes
GSE160269_P83T	EC	Tumor	GSE160269	GSE160269_P83	2546	352	Yes
GSE160269_P84T	EC	Tumor	GSE160269	GSE160269_P84	2186	206	Yes
GSE160269_P87T	EC	Tumor	GSE160269	GSE160269_P87	2666	5	No
GSE160269_P89T	EC	Tumor	GSE160269	GSE160269_P89	1252	162	Yes
GSE160269_P91T	EC	Tumor	GSE160269	GSE160269_P91	1857	19	No
GSE160269_P94T	EC	Tumor	GSE160269	GSE160269_P94	997	30	No
GSE160269_P104T	EC	Tumor	GSE160269	GSE160269_P104	2358	75	Yes
GSE160269_P107T	EC	Tumor	GSE160269	GSE160269_P107	2590	353	Yes
GSE160269_P126N	EC	Normal	GSE160269	GSE160269_P126	4805	20	No
GSE160269_P126T	EC	Tumor	GSE160269	GSE160269_P126	1479	73	Yes
GSE160269_P127N	EC	Normal	GSE160269	GSE160269_P127	2572	112	No
GSE160269_P127T	EC	Tumor	GSE160269	GSE160269_P127	3205	1476	Yes
GSE160269_P128N	EC	Normal	GSE160269	GSE160269_P128	3501	8	No
GSE160269_P128T	EC	Tumor	GSE160269	GSE160269_P128	3122	309	Yes
GSE160269_P130N	EC	Normal	GSE160269	GSE160269_P130	4722	16	No
GSE160269_P130T	EC	Tumor	GSE160269	GSE160269_P130	2077	292	Yes
GSE161277_P0_carcinoma	CRC	Tumor	GSE161277	GSE161277_P0	1748	1675	Yes
GSE161277_P1_adenoma	CRC	Pre-cancer	GSE161277	GSE161277_P1	3023	1939	No
GSE161277_P1_carcinoma	CRC	Tumor	GSE161277	GSE161277_P1	2864	2243	Yes
GSE161277_P1_normal	CRC	Normal	GSE161277	GSE161277_P1	2831	319	No
GSE161277_P2_adenoma	CRC	Pre-cancer	GSE161277	GSE161277_P2	2088	1238	No
GSE161277_P2_carcinoma	CRC	Tumor	GSE161277	GSE161277_P2	4477	1711	Yes
GSE161277_P2_normal	CRC	Normal	GSE161277	GSE161277_P2	4327	1536	No
GSE161277_P2_para-cancer	CRC	Normal	GSE161277	GSE161277_P2	2969	623	No
GSE161277_P3_adenoma_1	CRC	Pre-cancer	GSE161277	GSE161277_P3	3287	262	No
GSE161277_P3_adenoma_2	CRC	Pre-cancer	GSE161277	GSE161277_P3	2163	142	No
GSE161277_P3_carcinoma	CRC	Tumor	GSE161277	GSE161277_P3	2068	192	Yes
GSE161277_P3_normal	CRC	Normal	GSE161277	GSE161277_P3	3495	145	No
GSE163558_PT1	GC	Tumor	GSE163558	GSE163558_PT1	2047	149	Yes
GSE163558_PT2	GC	Tumor	GSE163558	GSE163558_PT2	5222	1397	Yes
GSE163558_PT3	GC	Tumor	GSE163558	GSE163558_PT3	2482	38	No
GSE166555_p007n	CRC	Normal	GSE166555	GSE166555_p001	1171	805	No
GSE166555_p007t	CRC	Tumor	GSE166555	GSE166555_p001	1969	966	Yes
GSE166555_p008n	CRC	Normal	GSE166555	GSE166555_p008	1282	726	No
GSE166555_p008t	CRC	Tumor	GSE166555	GSE166555_p008	3167	522	Yes
GSE166555_p009n1	CRC	Normal	GSE166555	GSE166555_p009	2944	2193	No
GSE166555_p009n2	CRC	Normal	GSE166555	GSE166555_p009	3763	3115	No
GSE166555_p009t1	CRC	Tumor	GSE166555	GSE166555_p009	2762	1937	Yes
GSE166555_p009t2	CRC	Tumor	GSE166555	GSE166555_p009	3857	1767	Yes
GSE166555_p012n	CRC	Normal	GSE166555	GSE166555_p012	4248	985	No
GSE166555_p012t	CRC	Tumor	GSE166555	GSE166555_p012	3855	814	Yes
GSE166555_p013n	CRC	Normal	GSE166555	GSE166555_p013	3468	1283	No
GSE166555_p013t	CRC	Tumor	GSE166555	GSE166555_p013	3241	1045	Yes
GSE166555_p014n	CRC	Normal	GSE166555	GSE166555_p014	2823	1852	No
GSE166555_p014t	CRC	Tumor	GSE166555	GSE166555_p014	3321	1241	Yes
GSE166555_p016n	CRC	Normal	GSE166555	GSE166555_p016	3661	2528	No
GSE166555_p016t	CRC	Tumor	GSE166555	GSE166555_p016	2789	912	Yes
GSE166555_p017n	CRC	Normal	GSE166555	GSE166555_p017	2867	1391	No
GSE166555_p017t	CRC	Tumor	GSE166555	GSE166555_p017	5036	1632	Yes
GSE166555_p020n	CRC	Normal	GSE166555	GSE166555_p020	850	630	No
GSE166555_p020t	CRC	Tumor	GSE166555	GSE166555_p020	407	304	Yes
GSE166555_p021n	CRC	Normal	GSE166555	GSE166555_p021	1132	1059	No
GSE166555_p021t	CRC	Tumor	GSE166555	GSE166555_p021	1226	109	Yes
GSE166555_p025n	CRC	Normal	GSE166555	GSE166555_p025	647	203	No
GSE166555_p025t	CRC	Tumor	GSE166555	GSE166555_p025	1086	383	Yes
GSE166555_p026t	CRC	Tumor	GSE166555	GSE166555_p026	3374	804	Yes
GSE167297_Pt1_N	GC	Normal	GSE167297	GSE167297_Pt1	294	49	No
GSE167297_Pt1_S	GC	Tumor	GSE167297	GSE167297_Pt1	1342	407	Yes
GSE167297_Pt1_D	GC	Tumor	GSE167297	GSE167297_Pt1	1555	184	Yes
GSE167297_Pt2_S	GC	Tumor	GSE167297	GSE167297_Pt2	1149	104	Yes
GSE167297_Pt2_D	GC	Tumor	GSE167297	GSE167297_Pt2	1959	52	Yes
GSE167297_Pt3_N	GC	Normal	GSE167297	GSE167297_Pt3	1097	29	No
GSE167297_Pt3_S	GC	Tumor	GSE167297	GSE167297_Pt3	3342	151	Yes
GSE167297_Pt3_D	GC	Tumor	GSE167297	GSE167297_Pt3	2694	46	No
GSE167297_Pt4_N	GC	Normal	GSE167297	GSE167297_Pt4	323	88	No
GSE167297_Pt4_S	GC	Tumor	GSE167297	GSE167297_Pt4	2282	63	Yes
GSE167297_Pt4_D	GC	Tumor	GSE167297	GSE167297_Pt4	1865	25	No
GSE167297_Pt5_N	GC	Normal	GSE167297	GSE167297_Pt5	722	68	No
GSE167297_Pt5_S	GC	Tumor	GSE167297	GSE167297_Pt5	270	50	Yes
GSE167297_Pt5_D	GC	Tumor	GSE167297	GSE167297_Pt5	842	29	No
GSE178318_COL07_CRC	CRC	Tumor	GSE178318	GSE178318_COL07	11697	4346	Yes
GSE178318_COL12_CRC	CRC	Tumor	GSE178318	GSE178318_COL12	8286	146	Yes
GSE178318_COL15_CRC	CRC	Tumor	GSE178318	GSE178318_COL15	3048	407	Yes
GSE178318_COL16_CRC	CRC	Tumor	GSE178318	GSE178318_COL16	4449	1156	Yes
GSE178318_COL17_CRC	CRC	Tumor	GSE178318	GSE178318_COL17	7400	55	Yes
GSE178318_COL18_CRC	CRC	Tumor	GSE178318	GSE178318_COL18	6988	108	Yes
GSE178341_C103_T	CRC	Tumor	GSE178341	GSE178341_C103	3923	2639	Yes
GSE178341_C104_T	CRC	Tumor	GSE178341	GSE178341_C104	1152	440	Yes
GSE178341_C105_T	CRC	Tumor	GSE178341	GSE178341_C105	2135	561	Yes
GSE178341_C106_N	CRC	Normal	GSE178341	GSE178341_C106	518	207	No
GSE178341_C106_T	CRC	Tumor	GSE178341	GSE178341_C106	1277	552	Yes
GSE178341_C107_N	CRC	Normal	GSE178341	GSE178341_C107	744	218	No
GSE178341_C107_T	CRC	Tumor	GSE178341	GSE178341_C107	3300	715	Yes
GSE178341_C109_N	CRC	Normal	GSE178341	GSE178341_C109	733	284	No
GSE178341_C109_T	CRC	Tumor	GSE178341	GSE178341_C109	1060	630	Yes
GSE178341_C110_N	CRC	Normal	GSE178341	GSE178341_C110	1635	98	No
GSE178341_C110_T	CRC	Tumor	GSE178341	GSE178341_C110	1956	549	Yes
GSE178341_C111_N	CRC	Normal	GSE178341	GSE178341_C111	1604	62	No
GSE178341_C111_T	CRC	Tumor	GSE178341	GSE178341_C111	1445	290	Yes
GSE178341_C112_N	CRC	Normal	GSE178341	GSE178341_C112	1336	108	No
GSE178341_C112_T	CRC	Tumor	GSE178341	GSE178341_C112	2994	1077	Yes
GSE178341_C113_N	CRC	Normal	GSE178341	GSE178341_C113	256	77	No
GSE178341_C113_T	CRC	Tumor	GSE178341	GSE178341_C113	2070	885	Yes
GSE178341_C114_N	CRC	Normal	GSE178341	GSE178341_C114	1044	109	No
GSE178341_C114_T	CRC	Tumor	GSE178341	GSE178341_C114	1547	444	Yes
GSE178341_C115_N	CRC	Normal	GSE178341	GSE178341_C115	490	41	No
GSE178341_C115_T	CRC	Tumor	GSE178341	GSE178341_C115	574	227	Yes
GSE178341_C116_N	CRC	Normal	GSE178341	GSE178341_C116	898	321	No
GSE178341_C116_T	CRC	Tumor	GSE178341	GSE178341_C116	2187	344	Yes
GSE178341_C118_T	CRC	Tumor	GSE178341	GSE178341_C118	2060	485	Yes
GSE178341_C119_N	CRC	Normal	GSE178341	GSE178341_C119	31	11	No
GSE178341_C119_T	CRC	Tumor	GSE178341	GSE178341_C119	1055	649	Yes
GSE178341_C122_N	CRC	Normal	GSE178341	GSE178341_C122	1478	521	No
GSE178341_C122_T	CRC	Tumor	GSE178341	GSE178341_C122	1750	856	Yes
GSE178341_C123_N	CRC	Normal	GSE178341	GSE178341_C123	2511	355	No
GSE178341_C123_T	CRC	Tumor	GSE178341	GSE178341_C123	5501	1977	Yes
GSE178341_C124_N	CRC	Normal	GSE178341	GSE178341_C124	5084	3169	No
GSE178341_C124_T	CRC	Tumor	GSE178341	GSE178341_C124	4561	497	Yes
GSE178341_C125_N	CRC	Normal	GSE178341	GSE178341_C125	2475	575	No
GSE178341_C125_T	CRC	Tumor	GSE178341	GSE178341_C125	4216	1057	Yes
GSE178341_C126_N	CRC	Normal	GSE178341	GSE178341_C126	5553	755	No
GSE178341_C126_T	CRC	Tumor	GSE178341	GSE178341_C126	1897	536	Yes
GSE178341_C129_N	CRC	Normal	GSE178341	GSE178341_C129	3167	197	No
GSE178341_C129_T	CRC	Tumor	GSE178341	GSE178341_C129	3978	1522	Yes
GSE178341_C130_N	CRC	Normal	GSE178341	GSE178341_C130	2395	449	No
GSE178341_C130_TA	CRC	Tumor	GSE178341	GSE178341_C130	1796	678	Yes
GSE178341_C130_TB	CRC	Tumor	GSE178341	GSE178341_C130	2863	1058	Yes
GSE178341_C132_N	CRC	Normal	GSE178341	GSE178341_C132	1133	328	No
GSE178341_C132_T	CRC	Tumor	GSE178341	GSE178341_C132	4492	1001	Yes
GSE178341_C133_N	CRC	Normal	GSE178341	GSE178341_C133	262	117	No
GSE178341_C133_T	CRC	Tumor	GSE178341	GSE178341_C133	2464	662	Yes
GSE178341_C134_N	CRC	Normal	GSE178341	GSE178341_C134	3095	323	No
GSE178341_C134_T	CRC	Tumor	GSE178341	GSE178341_C134	1763	748	Yes
GSE178341_C135_N	CRC	Normal	GSE178341	GSE178341_C135	391	147	No
GSE178341_C135_T	CRC	Tumor	GSE178341	GSE178341_C135	3354	495	Yes
GSE178341_C136_N	CRC	Normal	GSE178341	GSE178341_C136	1415	626	No
GSE178341_C136_T	CRC	Tumor	GSE178341	GSE178341_C136	2632	1013	Yes
GSE178341_C137_N	CRC	Normal	GSE178341	GSE178341_C137	1779	108	No
GSE178341_C137_T	CRC	Tumor	GSE178341	GSE178341_C137	2045	554	Yes
GSE178341_C138_N	CRC	Normal	GSE178341	GSE178341_C138	844	158	No
GSE178341_C138_T	CRC	Tumor	GSE178341	GSE178341_C138	1140	306	Yes
GSE178341_C139_N	CRC	Normal	GSE178341	GSE178341_C139	2148	209	No
GSE178341_C139_T	CRC	Tumor	GSE178341	GSE178341_C139	3478	1433	Yes
GSE178341_C140_N	CRC	Normal	GSE178341	GSE178341_C140	600	185	No
GSE178341_C140_T	CRC	Tumor	GSE178341	GSE178341_C140	3189	1430	Yes
GSE178341_C142_N	CRC	Normal	GSE178341	GSE178341_C142	788	291	No
GSE178341_C142_T	CRC	Tumor	GSE178341	GSE178341_C142	1913	482	Yes
GSE178341_C143_N	CRC	Normal	GSE178341	GSE178341_C143	1257	580	No
GSE178341_C143_T	CRC	Tumor	GSE178341	GSE178341_C143	2407	700	Yes
GSE178341_C144_T	CRC	Tumor	GSE178341	GSE178341_C144	2627	431	Yes
GSE178341_C145_T	CRC	Tumor	GSE178341	GSE178341_C145	2320	1547	Yes
GSE178341_C146_T	CRC	Tumor	GSE178341	GSE178341_C146	2819	1337	Yes
GSE178341_C147_T	CRC	Tumor	GSE178341	GSE178341_C147	2553	1169	Yes
GSE178341_C149_T	CRC	Tumor	GSE178341	GSE178341_C149	2462	439	Yes
GSE178341_C150_T	CRC	Tumor	GSE178341	GSE178341_C150	1665	1117	Yes
GSE178341_C151_N	CRC	Normal	GSE178341	GSE178341_C151	1256	636	No
GSE178341_C151_T	CRC	Tumor	GSE178341	GSE178341_C151	252	178	Yes
GSE178341_C152_N	CRC	Normal	GSE178341	GSE178341_C152	619	472	No
GSE178341_C152_T	CRC	Tumor	GSE178341	GSE178341_C152	1010	559	Yes
GSE178341_C153_T	CRC	Tumor	GSE178341	GSE178341_C153	3212	1740	Yes
GSE178341_C154_T	CRC	Tumor	GSE178341	GSE178341_C154	1389	626	Yes
GSE178341_C155_N	CRC	Normal	GSE178341	GSE178341_C155	417	32	No
GSE178341_C155_T	CRC	Tumor	GSE178341	GSE178341_C155	2050	366	Yes
GSE178341_C156_T	CRC	Tumor	GSE178341	GSE178341_C156	2306	139	Yes
GSE178341_C157_N	CRC	Normal	GSE178341	GSE178341_C157	1136	50	No
GSE178341_C157_T	CRC	Tumor	GSE178341	GSE178341_C157	1941	156	Yes
GSE178341_C158_T	CRC	Tumor	GSE178341	GSE178341_C158	1201	172	Yes
GSE178341_C159_T	CRC	Tumor	GSE178341	GSE178341_C159	847	111	Yes
GSE178341_C160_T	CRC	Tumor	GSE178341	GSE178341_C160	1299	344	Yes
GSE178341_C161_T	CRC	Tumor	GSE178341	GSE178341_C161	748	135	Yes
GSE178341_C162_N	CRC	Normal	GSE178341	GSE178341_C162	4554	69	No
GSE178341_C162_T	CRC	Tumor	GSE178341	GSE178341_C162	7583	2384	Yes
GSE178341_C163_T	CRC	Tumor	GSE178341	GSE178341_C163	2233	352	Yes
GSE178341_C164_T	CRC	Tumor	GSE178341	GSE178341_C164	2419	559	Yes
GSE178341_C165_N	CRC	Normal	GSE178341	GSE178341_C165	826	48	No
GSE178341_C165_T	CRC	Tumor	GSE178341	GSE178341_C165	1382	96	Yes
GSE178341_C166_T	CRC	Tumor	GSE178341	GSE178341_C166	2966	2226	Yes
GSE178341_C167_T	CRC	Tumor	GSE178341	GSE178341_C167	984	69	Yes
GSE178341_C168_T	CRC	Tumor	GSE178341	GSE178341_C168	1684	158	Yes
GSE178341_C169_T	CRC	Tumor	GSE178341	GSE178341_C169	1250	144	Yes
GSE178341_C170_N	CRC	Normal	GSE178341	GSE178341_C170	1385	10	No
GSE178341_C170_T	CRC	Tumor	GSE178341	GSE178341_C170	3985	679	Yes
GSE178341_C171_TA	CRC	Tumor	GSE178341	GSE178341_C171	6149	301	Yes
GSE178341_C171_TB	CRC	Tumor	GSE178341	GSE178341_C171	2045	238	Yes
GSE178341_C172_T	CRC	Tumor	GSE178341	GSE178341_C172	895	81	Yes
GSE178341_C173_T	CRC	Tumor	GSE178341	GSE178341_C173	1304	191	Yes
GSE183904_sample1	GC	Normal	GSE183904	GSE183904_NGCII518	2562	875	No
GSE183904_sample2	GC	Tumor	GSE183904	GSE183904_NGCII518	2667	401	Yes
GSE183904_sample3	GC	Tumor	GSE183904	GSE183904_NGCII519	3352	378	Yes
GSE183904_sample4	GC	Normal	GSE183904	GSE183904_NGCII520	1975	767	No
GSE183904_sample5	GC	Tumor	GSE183904	GSE183904_NGCII520	3508	608	Yes
GSE183904_sample6	GC	Normal	GSE183904	GSE183904_NGCII521	1979	375	No
GSE183904_sample7	GC	Tumor	GSE183904	GSE183904_NGCII521	2020	608	Yes
GSE183904_sample8	GC	Tumor	GSE183904	GSE183904_NGCII524	6476	1452	Yes
GSE183904_sample9	GC	Normal	GSE183904	GSE183904_NGCII525	3165	1666	No
GSE183904_sample10	GC	Tumor	GSE183904	GSE183904_NGCII525	2551	386	Yes
GSE183904_sample11	GC	Normal	GSE183904	GSE183904_NGCII527	817	152	No
GSE183904_sample12	GC	Tumor	GSE183904	GSE183904_NGCII527	583	102	Yes
GSE183904_sample13	GC	Tumor	GSE183904	GSE183904_NGCII529	2243	635	Yes
GSE183904_sample14	GC	Tumor	GSE183904	GSE183904_NGCII502	6533	1225	Yes
GSE183904_sample15	GC	Tumor	GSE183904	GSE183904_NGCII511	11474	1468	Yes
GSE183904_sample16	GC	Tumor	GSE183904	GSE183904_NGCII499	1655	424	Yes
GSE183904_sample17	GC	Tumor	GSE183904	GSE183904_NGCII509	6606	2624	Yes
GSE183904_sample18	GC	Tumor	GSE183904	GSE183904_NGCII498	6183	1367	Yes
GSE183904_sample19	GC	Tumor	GSE183904	GSE183904_NGCII011	1185	25	No
GSE183904_sample20	GC	Tumor	GSE183904	GSE183904_NGCII015	4195	502	Yes
GSE183904_sample21	GC	Normal	GSE183904	GSE183904_NGCII513	1827	730	No
GSE183904_sample22	GC	Tumor	GSE183904	GSE183904_NGCII513	399	16	No
GSE183904_sample23	GC	Normal	GSE183904	GSE183904_NGCII514	3601	1187	No
GSE183904_sample24	GC	Tumor	GSE183904	GSE183904_NGCII514	2498	659	Yes
GSE183904_sample25	GC	Normal	GSE183904	GSE183904_NGCII512	3899	1532	No
GSE183904_sample26	GC	Tumor	GSE183904	GSE183904_NGCII512	2571	470	Yes
GSE183904_sample27	GC	Tumor	GSE183904	GSE183904_NGCII510	4263	140	Yes
GSE183904_sample28	GC	Tumor	GSE183904	GSE183904_NGCII531	5627	544	Yes
GSE183904_sample29	GC	Tumor	GSE183904	GSE183904_NGCII522	3408	1490	Yes
GSE183904_sample30	GC	Tumor	GSE183904	GSE183904_NGCII533	3588	620	Yes
GSE183904_sample31	GC	Normal	GSE183904	GSE183904_NGCII536	1933	825	No
GSE183904_sample32	GC	Tumor	GSE183904	GSE183904_NGCII539	2177	859	Yes
GSE183904_sample33	GC	Tumor	GSE183904	GSE183904_NGCII540	5332	1883	Yes
GSE183904_sample34	GC	Tumor	GSE183904	GSE183904_NGCII541	10373	1645	Yes
GSE183904_sample35	GC	Normal	GSE183904	GSE183904_NGCII538	7558	988	No
GSE183904_sample36	GC	Tumor	GSE183904	GSE183904_NGCII538	3207	492	Yes
GSE183904_sample37	GC	Normal	GSE183904	GSE183904_NGCII538	185	19	No
GSE183904_sample38	GC	Tumor	GSE183904	GSE183904_NGCII538	1631	667	Yes
GSE183904_sample39	GC	Tumor	GSE183904	GSE183904_NGCII543	4958	777	Yes
GSE183904_sample40	GC	Tumor	GSE183904	GSE183904_NGCII545	4699	97	Yes
GSE184198_GC	GC	Tumor	GSE184198	GSE184198_P1	8399	147	Yes
GSE184198_NT	GC	Normal	GSE184198	GSE184198_P1	6044	848	No
GSE188711_LS_CRC5	CRC	Tumor	GSE188711	GSE188711_CRC5	2328	300	Yes
GSE188711_LS_CRC6	CRC	Tumor	GSE188711	GSE188711_CRC6	4805	88	Yes
GSE188711_RS_CRC1	CRC	Tumor	GSE188711	GSE188711_CRC1	4506	95	Yes
GSE188711_RS_CRC2	CRC	Tumor	GSE188711	GSE188711_CRC2	3340	113	Yes
GSE188711_RS_CRC3	CRC	Tumor	GSE188711	GSE188711_CRC3	3305	438	Yes
GSE188711_LS_CRC4	CRC	Tumor	GSE188711	GSE188711_CRC4	2943	239	Yes
GSE188900_P1	EC	Tumor	GSE188900	GSE188900_P1	3523	466	Yes
GSE188900_P2	EC	Tumor	GSE188900	GSE188900_P2	10776	2694	Yes
GSE188900_P3	EC	Tumor	GSE188900	GSE188900_P3	2565	174	Yes
GSE188900_P4	EC	Tumor	GSE188900	GSE188900_P4	3832	819	Yes
GSE188900_P5	EC	Tumor	GSE188900	GSE188900_P5	5733	2098	Yes
GSE188900_P6_T1	EC	Tumor	GSE188900	GSE188900_P6	3032	1051	Yes
GSE188900_P6_T2	EC	Tumor	GSE188900	GSE188900_P6	6390	3908	Yes
GSE188900_P6_N	EC	Normal	GSE188900	GSE188900_P6	5607	4010	No
GSE196756_P1_T	EC	Tumor	GSE196756	GSE196756_P1	4889	233	Yes
GSE196756_P1_N	EC	Normal	GSE196756	GSE196756_P1	2851	136	No
GSE196756_P2_T	EC	Tumor	GSE196756	GSE196756_P2	321	166	Yes
GSE196756_P2_N	EC	Normal	GSE196756	GSE196756_P2	3356	574	No
GSE196756_P3_T	EC	Tumor	GSE196756	GSE196756_P3	5693	226	Yes
GSE196756_P3_N	EC	Normal	GSE196756	GSE196756_P3	8023	0	No
GSE199654_LZE24T	EC	Tumor	GSE199654	GSE199654_LZE24	349	343	Yes
GSE199654_LZE2D	EC	Pre-cancer	GSE199654	GSE199654_LZE2	546	525	No
GSE199654_LZE22D1	EC	Pre-cancer	GSE199654	GSE199654_LZE22	321	285	No
GSE199654_LZE4T	EC	Tumor	GSE199654	GSE199654_LZE4	423	389	Yes
GSE199654_LZE20T	EC	Tumor	GSE199654	GSE199654_LZE20	299	287	Yes
GSE199654_LZE22D3	EC	Pre-cancer	GSE199654	GSE199654_LZE22	39	37	No
GSE199654_LZE22T	EC	Tumor	GSE199654	GSE199654_LZE22	166	157	Yes
GSE199654_LZE8T	EC	Tumor	GSE199654	GSE199654_LZE8	315	270	Yes
GSE199654_LZE21D1	EC	Pre-cancer	GSE199654	GSE199654_LZE21	168	160	No
GSE199654_LZE7T	EC	Tumor	GSE199654	GSE199654_LZE7	235	133	Yes
GSE199654_LZE21T	EC	Tumor	GSE199654	GSE199654_LZE21	199	193	Yes
GSE199654_LZE1D	EC	Pre-cancer	GSE199654	GSE199654_LZE1	3	2	No
GSE199654_LZE4N	EC	Normal	GSE199654	GSE199654_LZE4	11	11	No
GSE199654_LZE6T	EC	Tumor	GSE199654	GSE199654_LZE6	354	285	Yes
GSE199654_LZE20N	EC	Pre-cancer	GSE199654	GSE199654_LZE20	23	22	No
GSE199654_LZE2T	EC	Tumor	GSE199654	GSE199654_LZE2	379	373	Yes
GSE199654_LZE8N	EC	Pre-cancer	GSE199654	GSE199654_LZE8	4	4	No
GSE199654_LZE3D	EC	Pre-cancer	GSE199654	GSE199654_LZE3	15	12	No
GSE199654_LZE7N	EC	Pre-cancer	GSE199654	GSE199654_LZE7	3	3	No
GSE199654_LZE7D2	EC	Pre-cancer	GSE199654	GSE199654_LZE7	4	2	No
GSE199654_LZE4D	EC	Pre-cancer	GSE199654	GSE199654_LZE4	46	28	No
GSE199654_LZE3T	EC	Tumor	GSE199654	GSE199654_LZE3	86	75	Yes
GSE199654_LZE24D3	EC	Pre-cancer	GSE199654	GSE199654_LZE24	19	17	No
GSE199654_LZE5T	EC	Tumor	GSE199654	GSE199654_LZE5	48	46	No
GSE199654_LZE5D2	EC	Pre-cancer	GSE199654	GSE199654_LZE5	12	9	No
GSE199654_LZE24D1	EC	Pre-cancer	GSE199654	GSE199654_LZE24	26	22	No
GSE199654_LZE20D2	EC	Pre-cancer	GSE199654	GSE199654_LZE20	11	11	No
GSE199654_LZE10T	EC	Tumor	GSE199654	GSE199654_LZE10	6	5	No
GSE199654_LZE5N	EC	Normal	GSE199654	GSE199654_LZE5	11	11	No
GSE199654_LZE7D1	EC	Pre-cancer	GSE199654	GSE199654_LZE7	4	2	No
GSE199654_LZE6N	EC	Pre-cancer	GSE199654	GSE199654_LZE6	6	6	No
GSE199654_LZE8D1	EC	Normal	GSE199654	GSE199654_LZE8	18	7	No
GSE199654_LZE5D1	EC	Pre-cancer	GSE199654	GSE199654_LZE5	2	2	No
GSE199654_LZE11T	EC	Tumor	GSE199654	GSE199654_LZE11	17	15	No
GSE199654_LZE1T	EC	Tumor	GSE199654	GSE199654_LZE1	9	7	No
GSE199654_LZE22N	EC	Normal	GSE199654	GSE199654_LZE22	5	5	No
GSE199654_LZE8D2	EC	Pre-cancer	GSE199654	GSE199654_LZE8	3	3	No
GSE199654_LZE6D3	EC	Pre-cancer	GSE199654	GSE199654_LZE6	1	1	No
GSE199654_LZE24N	EC	Pre-cancer	GSE199654	GSE199654_LZE24	6	5	No
GSE199654_LZE11D	EC	Pre-cancer	GSE199654	GSE199654_LZE11	2	2	No
GSE199654_LZE11N	EC	Normal	GSE199654	GSE199654_LZE11	1	0	No
GSE199654_LZE2N	EC	Normal	GSE199654	GSE199654_LZE2	6	5	No
GSE199654_LZE10D	EC	Pre-cancer	GSE199654	GSE199654_LZE10	1	1	No
GSE200997_B_cac10	CRC	Normal	GSE200997	GSE200997_cac10	2133	224	No
GSE200997_B_cac11	CRC	Normal	GSE200997	GSE200997_cac11	4050	245	No
GSE200997_B_cac14	CRC	Normal	GSE200997	GSE200997_cac14	4109	90	No
GSE200997_B_cac15	CRC	Normal	GSE200997	GSE200997_cac15	853	309	No
GSE200997_B_cac4	CRC	Normal	GSE200997	GSE200997_cac4	2273	236	No
GSE200997_B_cac6	CRC	Normal	GSE200997	GSE200997_cac6	585	108	No
GSE200997_B_cac7	CRC	Normal	GSE200997	GSE200997_cac7	974	282	No
GSE200997_T_cac1	CRC	Tumor	GSE200997	GSE200997_cac1	1127	796	Yes
GSE200997_T_cac10	CRC	Tumor	GSE200997	GSE200997_cac10	618	38	No
GSE200997_T_cac11	CRC	Tumor	GSE200997	GSE200997_cac11	2566	698	Yes
GSE200997_T_cac12	CRC	Tumor	GSE200997	GSE200997_cac12	3507	212	Yes
GSE200997_T_cac13	CRC	Tumor	GSE200997	GSE200997_cac13	1574	13	No
GSE200997_T_cac14	CRC	Tumor	GSE200997	GSE200997_cac14	3386	726	Yes
GSE200997_T_cac15	CRC	Tumor	GSE200997	GSE200997_cac15	3319	47	No
GSE200997_T_cac16	CRC	Tumor	GSE200997	GSE200997_cac16	1271	68	Yes
GSE200997_T_cac2	CRC	Tumor	GSE200997	GSE200997_cac2	1095	645	Yes
GSE200997_T_cac3	CRC	Tumor	GSE200997	GSE200997_cac3	858	498	Yes
GSE200997_T_cac4	CRC	Tumor	GSE200997	GSE200997_cac4	1471	32	No
GSE200997_T_cac5	CRC	Tumor	GSE200997	GSE200997_cac5	99	1	No
GSE200997_T_cac6	CRC	Tumor	GSE200997	GSE200997_cac6	1534	35	No
GSE200997_T_cac7	CRC	Tumor	GSE200997	GSE200997_cac7	906	539	Yes
GSE200997_T_cac8	CRC	Tumor	GSE200997	GSE200997_cac8	854	232	Yes
GSE200997_T_cac9	CRC	Tumor	GSE200997	GSE200997_cac9	1486	141	Yes
GSE206785_181019N	GC	Normal	GSE206785	GSE206785_181019	9521	4	No
GSE206785_180605T	GC	Tumor	GSE206785	GSE206785_180605	1060	0	No
GSE206785_181227N	GC	Normal	GSE206785	GSE206785_181227	4969	133	No
GSE206785_181025N	GC	Normal	GSE206785	GSE206785_181025	2186	46	No
GSE206785_181025T	GC	Tumor	GSE206785	GSE206785_181025	982	136	Yes
GSE206785_180124T	GC	Tumor	GSE206785	GSE206785_180124	7961	6	No
GSE206785_180124N	GC	Normal	GSE206785	GSE206785_180124	5262	5	No
GSE206785_180123N	GC	Normal	GSE206785	GSE206785_180123	4987	4	No
GSE206785_181019T	GC	Tumor	GSE206785	GSE206785_181019	2274	239	Yes
GSE206785_190123T	GC	Tumor	GSE206785	GSE206785_190123	840	148	Yes
GSE206785_180611N	GC	Normal	GSE206785	GSE206785_180611	597	536	No
GSE206785_171218N	GC	Normal	GSE206785	GSE206785_171218	1610	5	No
GSE206785_180308T	GC	Tumor	GSE206785	GSE206785_180308	9117	45	No
GSE206785_180123T	GC	Tumor	GSE206785	GSE206785_180123	4410	0	No
GSE206785_190103T	GC	Tumor	GSE206785	GSE206785_190103	1014	55	Yes
GSE206785_180611T	GC	Tumor	GSE206785	GSE206785_180611	1320	18	No
GSE206785_180608T	GC	Tumor	GSE206785	GSE206785_180608	1926	24	No
GSE206785_190118T	GC	Tumor	GSE206785	GSE206785_190118	1591	61	Yes
GSE206785_180606T	GC	Tumor	GSE206785	GSE206785_180606	3976	1	No
GSE206785_180118T	GC	Tumor	GSE206785	GSE206785_180118	2162	3	No
GSE206785_180118N	GC	Normal	GSE206785	GSE206785_180118	1517	0	No
GSE206785_180129T	GC	Tumor	GSE206785	GSE206785_180129	1502	95	Yes
GSE206785_171218T	GC	Tumor	GSE206785	GSE206785_171218	1767	10	No
GSE206785_171012T	GC	Tumor	GSE206785	GSE206785_171012	688	0	No
GSE206785_190103N	GC	Normal	GSE206785	GSE206785_190103	2632	374	No
GSE206785_171116T	GC	Tumor	GSE206785	GSE206785_171116	1887	0	No
GSE206785_181217T	GC	Tumor	GSE206785	GSE206785_181217	2118	47	No
GSE206785_190124T	GC	Tumor	GSE206785	GSE206785_190124	2008	292	Yes
GSE206785_171116N	GC	Normal	GSE206785	GSE206785_171116	736	0	No
GSE206785_180116T	GC	Tumor	GSE206785	GSE206785_180116	1043	13	No
GSE206785_171012N	GC	Normal	GSE206785	GSE206785_171012	211	37	No
GSE206785_190125T	GC	Tumor	GSE206785	GSE206785_190125	583	188	Yes
GSE206785_180116N	GC	Normal	GSE206785	GSE206785_180116	185	19	No
GSE206785_190118N	GC	Normal	GSE206785	GSE206785_190118	2831	2096	No
GSE206785_190124N	GC	Normal	GSE206785	GSE206785_190124	2203	472	No
GSE206785_180308N	GC	Normal	GSE206785	GSE206785_180308	438	56	No
GSE206785_180305T	GC	Tumor	GSE206785	GSE206785_180305	281	189	Yes
GSE206785_180129N	GC	Normal	GSE206785	GSE206785_180129	702	148	No
GSE206785_181026T	GC	Tumor	GSE206785	GSE206785_181026	615	131	Yes
GSE206785_181227T	GC	Tumor	GSE206785	GSE206785_181227	1319	138	Yes
GSE206785_190123N	GC	Normal	GSE206785	GSE206785_190123	375	112	No
GSE206785_180608N	GC	Normal	GSE206785	GSE206785_180608	501	1	No
GSE206785_181026N	GC	Normal	GSE206785	GSE206785_181026	189	107	No
GSE206785_180605N	GC	Normal	GSE206785	GSE206785_180605	56	0	No
GSE206785_181217N	GC	Normal	GSE206785	GSE206785_181217	182	58	No
GSE206785_190125N	GC	Normal	GSE206785	GSE206785_190125	25	11	No
GSE206785_180606N	GC	Normal	GSE206785	GSE206785_180606	11	3	No
GSE206785_180305N	GC	Normal	GSE206785	GSE206785_180305	1	0	No
phs001818.v1.p1_5846_n	GC	Normal	phs001818.v1.p1	phs001818.v1.p1_5846	895	135	No
phs001818.v1.p1_5846_t	GC	Tumor	phs001818.v1.p1	phs001818.v1.p1_5846	1576	713	Yes
phs001818.v1.p1_5866_n	GC	Normal	phs001818.v1.p1	phs001818.v1.p1_5866	2823	201	No
phs001818.v1.p1_5866_t	GC	Tumor	phs001818.v1.p1	phs001818.v1.p1_5866	3667	193	Yes
phs001818.v1.p1_593_n	GC	Normal	phs001818.v1.p1	phs001818.v1.p1_5931	952	158	No
phs001818.v1.p1_593_t	GC	Tumor	phs001818.v1.p1	phs001818.v1.p1_5931	4646	1937	Yes
phs001818.v1.p1_607_n	GC	Normal	phs001818.v1.p1	phs001818.v1.p1_6207	1137	283	No
phs001818.v1.p1_607_t	GC	Tumor	phs001818.v1.p1	phs001818.v1.p1_6207	1889	243	Yes
phs001818.v1.p1_634_n	GC	Normal	phs001818.v1.p1	phs001818.v1.p1_6342	480	199	No
phs001818.v1.p1_634_t	GC	Tumor	phs001818.v1.p1	phs001818.v1.p1_6342	505	90	Yes
phs001818.v1.p1_659_n	GC	Normal	phs001818.v1.p1	phs001818.v1.p1_6592	688	524	No
phs001818.v1.p1_659_t	GC	Tumor	phs001818.v1.p1	phs001818.v1.p1_6592	3201	2223	Yes
phs001818.v1.p1_6649_n	GC	Normal	phs001818.v1.p1	phs001818.v1.p1_6649	199	125	No
phs001818.v1.p1_6709_n	GC	Normal	phs001818.v1.p1	phs001818.v1.p1_6709	376	46	No
phs001818.v1.p1_6709_t	GC	Tumor	phs001818.v1.p1	phs001818.v1.p1_6709	489	7	No
