# Supplementary material for: Integrative single‐cell transcriptomic analysis deciphers heterogeneous characteristics of gastrointestinal tract cancer
Source: Clin Transl Med. 2025 Aug 11;15(8):e70415. doi: 10.1002/ctm2.70415 (PMC12336674; doi:10.1002/ctm2.70415)
Supplement: Supplementary file 3 — Supporting Information [file CTM2-15-e70415-s003.xlsx]

## Sheet: Sheet1
TableS2.The parameters for unsupervised clustering of each dataset
GEO	HVG	PC	Resolution	Combat_Batch
GSE160269	3000	30	0.6	/
GSE188900	3000	30	0.8	Harmony
GSE196756	3000	30	0.4	/
GSE199654	3000	30	0.2	/
E-MTAB-8107	3000	30	0.8	/
GSE132257	3000	30	1.2	/
GSE132465	3000	30	0.7	/
GSE144735	3000	30	0.7	/
GSE161277	3000	30	0.5	/
GSE166555	3000	30	0.3	/
GSE178318	3000	30	0.5	/
GSE178341	3000	30	0.8	/
GSE188711	3000	30	0.9	/
GSE200997	3000	30	0.8	/
GSE134520	3000	30	0.3	/
GSE150290	3000	30	0.3	/
GSE163558	3000	30	0.4	/
GSE167297	3000	30	0.8	/
GSE183904	3000	40	0.6	/
GSE184198	3000	30	0.7	Harmony
GSE206785	3000	30	0.5	Harmony
phs001818.v1.p1	3000	20	0.6	/
