# Supplementary material for: Integrative single‐cell transcriptomic analysis deciphers heterogeneous characteristics of gastrointestinal tract cancer
Source: Clin Transl Med. 2025 Aug 11;15(8):e70415. doi: 10.1002/ctm2.70415 (PMC12336674; doi:10.1002/ctm2.70415)
Supplement: Supplementary file 4 — Supporting Information [file CTM2-15-e70415-s002.xlsx]

## Sheet: Signature genes of MPs
TableS3.Meta programs（MPs）signature genes
MP1	MP2	MP3	MP4	MP5	MP6	MP7	MP8	MP9	MP10	MP11	MP12	MP13	MP14	MP15	MP16	MP17	MP18	MP19	MP20	MP21	MP22	MP23	MP24
GAPDH	ATP5F1B	HMGB2	FEN1	PPP1R14B	RAN	CNBP	JUN	COL1A1	B2M	EEF1A1	EEF1A1	NEAT1	RF01871	SPINT2	EEF1A1	PDIA3	TMSB10	ACTB	CD24	S100A6	FCGBP	CST3	CHGB
FAU	EPCAM	TUBA1B	PCLAF	MTDH	PTMA	FTH1	UBC	COL1A2	CCDC80	B2M	BTF3	MALAT1	NEAT1	PDIA3	PABPC1	HSP90B1	TPT1	S100A6	PIGR	TMSB4X	SPINK4	EEF1A1	CPE
TPT1	KRT18	H2AFZ	PCNA	UBE2S	SNRPD1	YWHAZ	PPP1R15A	COL3A1	COL1A1	CD9	NACA	PNISR	HSP90AA1	PDIA6	ACTB	MTDH	EMP1	KLK10	B3GNT7	IFI27	TFF3	TPT1	PCSK1N
TMSB10	PSMB1	HMGB1	TYMS	MZT2B	H2AFZ	ATP5F1B	JUNB	COL5A1	COL1A2	H3F3A	EEF1B2	ARGLU1	PTMA	CD63	ATP5F1B	RPN2	FTH1	KRT8	CES2	ACTB	S100A6	PGC	ACTB
EEF1A1	MDH2	PTMA	ASF1B	SIVA1	HMGB1	CCT2	H3F3B	COL5A2	COL3A1	HLA-B	RACK1	TMSB10	SON	CD9	EEF1G	CANX	MUC13	ANXA2	GOLM1	KRT8	ST6GALNAC1	SERF2	B2M
UBA52	UBB	BIRC5	CENPU	DEK	PPIA	CCT6A	IER2	COL6A2	COL6A2	HLA-C	SLC25A6	DDX17	DSP	EPCAM	LAPTM4A	CD9	S100A6	KRT19	KLF5	B2M	TPT1	CXCL17	CHGA
SERF2	ENO1	PTTG1	DUT	DUS1L	C1QBP	EEF1A1	FOS	THBS2	CYR61	ITM2B	TPT1	TPT1	AHNAK	HSP90B1	YWHAZ	MLEC	TMSB4X	LAMC2	TMSB4X	HLA-A	REG4	CYSTM1	EEF1A1
FTH1	KRT8	MAD2L1	HIST1H4C	EIF3B	RANBP1	EEF1G	NEAT1	AHNAK	DCN	LAPTM4A	EEF2	NKTR	H3F3B	TMBIM6	CCNI	PDIA6	EEF1A1	S100A11	ACTB	KRT19	SPDEF	FTH1	KCTD12
PTMA	ATP5F1A	CDKN3	UBE2T	HDGF	NPM1	EIF1	FOSB	COL6A1	EEF1A1	PABPC1	FAU	AKAP9	KTN1	ITM2B	CD9	TM9SF2	GPRC5A	TMSB10	ATP8B1	MYL6	REP15	FTL	QDPR
S100A6	HSP90AA1	TOP2A	ZWINT	HNRNPD	NME1	ILF2	EGR1	DDX17	FTH1	SPINT2	FTL	VMP1	PRRC2C	RPN2	CNBP	TMBIM6	SLC2A1	B2M	CDH17	PHGR1	ITLN1	LYZ	SCG5
ACTB	ACTB	CDC20	CDC6	KPNB1	PA2G4	NCL	HSP90AA1	EEF1A1	S100A6	CNBP	GAPDH	N4BP2L2	SYNE2	LAPTM4A	EEF2	CALR	CD55	CEACAM6	LEFTY1	TPT1	SERPINA1	PIGR	TUBA1A
FTL	ATP5F1C	CENPW	CDCA4	MAZ	ATP5MC1	RAD21	EIF1	EMILIN1	SPARC	FTH1	HNRNPA1	ZKSCAN1	AC090498.1	PPIB	FTH1	TM9SF3	NEAT1	CLDN7	LGALS3	NEAT1	MUC2	SSR4	ACTG1
NACA	CCT5	CCNB1	CDCA7	MLEC	GAPDH	ARF1	ATF3	FBLN1	TMSB10	HLA-A	NPM1	ELF3	DDX5	HLA-A	FTL	EIF3A	ACTB	IL32	LGALS4	TFF1	TMSB10	EIF1	DEPP1
ATP5F1E	CCT7	TPX2	CLSPN	NUCKS1	HSPD1	ATP5MC3	PTMA	MALAT1	TMSB4X	IFITM1	PABPC1	SRRM2	EEF1A1	BSG	H3F3A	HSPA5	B2M	KRT17	NXPE4	TSPAN1	AGR2	TMSB10	EGR4
EIF1	CD9	UBE2C	DNAJC9	SET	EEF1A1	BZW1	EEF1A1	MRC2	TPT1	KDELR1	EEF1D	LUC7L3	HSP90AB1	HLA-C	H3F3B	PDIA4	CEACAM5	LMTK3	PLA2G2A	TMSB10	CREB3L1	AGR2	HEPACAM2
ACTG1	AGR2	HMGN2	GINS2	SIGMAR1	NDUFAB1	C11ORF58	ZFP36	NEAT1	VIM	PDIA6	EIF3E	EEF1A1	EIF1	B2M	HNRNPK	SLC12A2	MUC17	MSLN	S100A6	UBC	LRRC26	B2M	MIR7-3HG
H3F3A	PDIA3	MKI67	HELLS	TMSB10	SNRPF	CCT4	HSPA1B	P4HB	MGP	TPT1	NOP53	RNF43	PABPC1	BCAP31	KRT19	APP	PLAUR	S100A10	SQOR	ACTG1	TPSG1	FAU	MS4A8
MYL6	CD63	SMC4	LIG1	EIF3A	ATP5MC3	EEF2	ACTG1	SPARC	ACTB	ZFP36L1	SLC25A5	S100A6	RBM39	CALR	LAMP1	ATP1A1	AHNAK	SH3BGRL3	SULT1B1	MALAT1	ZG16	FMOD	PAM
TMSB4X	GAPDH	STMN1	MCM3	EIF4G1	ENO1	EIF4H	ELF3	SPTBN1	ACTG1	ATP1B3	UBA52	PNN	DYNC1H1	PRDX4	PERP	BACE2	CEACAM6	TM4SF1	TPT1	S100P	KLK1	MUC6	SCG3
RACK1	LGALS3	TUBB	ORC6	GLRX5	SNRPE	FAU	MCL1	B2M	ATP5F1E	ATRAID	ZFAS1	SLC12A2	FAU	HLA-B	PRDX1	CD46	ERO1A	C19ORF33	TSPAN8	HLA-C	RAP1GAP	PPDPF	BEX1
COX4I1	PRDX1	CENPF	PKMYT1	H2AFV	HMGN2	GAPDH	DNAJB1	CD63	C1S	BRI3	ATP5MC2	ATRX	HSP90B1	AGR2	PTMA	CD81	EZR	CD9	ACTG1	PSCA	XBP1	AQP5	DNAJC12
CFL1	RPN2	DTYMK	RFC4	H2AFZ	HNRNPA1	GOLT1B	KLF6	CD99	CALD1	BST2	COMMD6	TMSB4X	HSPA1A	LGALS3BP	SLC25A5	DDOST	LAMB3	CEACAM5	ADH1C	HLA-B	ATOH1	BPIFB1	EGR3
PPIA	ANXA2	CKS1B	RRM1	HIST1H4C	HSP90AB1	HNRNPC	TPT1	CERCAM	CD63	BTF3	EIF3L	RRBP1	UBC	TMED10	ACTG1	DSG2	NDRG1	EZR	AGR2	MUC1	CD63	CD74	EIF1
S100A11	CFL1	NUSAP1	RRM2	HNRNPAB	HSPE1	HNRNPK	CLDN4	CLEC11A	CST3	CD74	HINT1	RBM39	WSB1	TMEM59	APEX1	EPCAM	ACTN4	GPRC5A	CA2	MUC5AC	FAM3D	CLU	MAOB
GSTP1	CLDN7	UBE2T	SLBP	MKI67	PFN1	HSPD1	BTG1	COL6A3	EFEMP1	COX4I1	IGBP1	SAT1	APP	CLDN7	ATP5MC2	FAM120A	ATP1B1	HLA-A	CHP2	KRT18	HEPACAM2	GLUL	RBP1
TXN	LGALS4	RRM2	STMN1	MZT2A	SERBP1	LDHB	BTG2	CST3	FAU	CUTA	PPIA	SON	CCNL1	P4HB	BTF3	ITGB1	CAMK2N1	IL2RG	GALNT1	LGALS3	KIAA1324	GOLM1	SCGN
PPDPF	TPI1	CKS2	TK1	PGP	SLC25A5	MLF2	NR4A1	CTHRC1	FTL	EIF1	PTMA	DDX5	HSPA1B	TMED9	EIF3E	LAPTM4A	CEACAM1	KRT18	MALAT1	FXYD3	LGALS4	RACK1	TMEM176A
S100A10	CCT2	TK1	TUBB	PRKDC	ACTB	MRPS35	RHOB	FBN1	GAPDH	GPX2	TMSB10	GCC2	PSAP	CYBA	GAPDH	LEFTY1	CLDN4	KRT7	MAOA	SAT1	TMSB4X	TMSB4X	TTR
PFN1	ITM2B	TUBB4B	ATAD2	PTMA	CHCHD2	NACA	BRD2	FLNA	LGALS1	H3F3B	TOMM7	IGKC	SRRM2	DDOST	HSP90AB1	PIGR	DST	MYL6	NEAT1	SERF2	WFDC2	AC020656.1	UCP2
COX7C	NDUFA9	ACTB	BRCA2	RANBP1	GGCT	NPM1	NFKBIA	FN1	LUM	HLA-DRA	COX4I1	OGT	DST	MYDGF	KRT15	SEC62	EPHA2	RHOC	NXPE1	VSIG2	B2M	C16ORF89	ACSL1
CHCHD2	PSMA4	UBE2S	CDK1	SNRNP25	LDHB	PABPC1	SAT1	FUS	MYL6	HLA-E	EIF3D	PRRC2C	FTH1	HSPA5	NACA	SYNGR2	EPS8L1	RHOF	PAPSS2	CA2	CLCA1	CD24	BCAM
B2M	ATP5PB	CCNB2	CHAF1A	TFRC	NCL	PCBP1	TMSB10	GOLGB1	PTMA	IFI27	EIF3F	PTMA	FUS	LMAN2	NPM1	TMED10	LMO7	S100A14	S100A14	CLDN18	EEF1A1	EEF1D	C4ORF48
COX6B1	CLIC1	RANBP1	DHFR	CCDC85B	SNRPB	PERP	IER3	IGFBP7	RACK1	KRT15	EIF3G	RSRP1	HNRNPA2B1	CST3	P4HB	TMED2	MXD1	S100A4	SIAE	ELF3	RETNLB	FAM3D	CACNA1A
BTF3	ECH1	CDK1	DNMT1	CD81	TMSB10	PSMA6	MALAT1	ITGB1	RF01871	LAMTOR4	EIF3H	FUS	JUN	LAMP1	PDIA6	ABHD2	MYH14	SDCBP2	TMBIM6	GSN	SERF2	IGFBP2	CAMK2B
KRT8	HLA-A	ZWINT	ESCO2	COPRS	TOMM40	PTGES3	SQSTM1	ITM2B	SERF2	LY6E	EIF3K	GOLGB1	KLF5	MTDH	PGK1	ACTB	S100A10	TMBIM1	TMSB10	TFF2	SH3BGRL3	KCNE2	CRYBA2
KRT18	HLA-C	CCNA2	FANCA	DDX21	TUBA1B	PTMA	UBB	LRP1	TIMP1	LYZ	FTH1	RBM25	AKAP9	MLEC	PSAP	APLP2	SDCBP2	TNFRSF12A	UGT2B17	GKN2	TSPAN13	LTF	DDC
HINT1	MGST3	PCLAF	GMNN	DNMT1	YBX1	RAN	ACTB	LTBP3	UBA52	OLFM4	H3F3A	ABCC3	CD9	NDUFC2	RACK1	ATP2A2	TACSTD2	TPT1	ACTR2	KRT20	RAB27A	PTMA	ERO1B
COX5B	PDIA6	TMSB10	H2AFZ	DTYMK	ACTG1	RAP1B	CCNL1	LUM	BGN	PSMB9	PEBP1	ASH1L	COX6A1	PSAP	SLC25A3	BCAP31	TM4SF1	UBD	ARF4	MUCL3	B3GNT6	REG1A	FEV
COX6C	ACTG1	TYMS	HMGB2	EPHB2	CCT5	STRAP	HSPA1A	MMP2	CTHRC1	PTMA	PPA1	ITGA6	EGFR	TECR	SYPL1	CDH1	TMBIM1	ABHD2	C10ORF99	PIGR	BCAS1	ZG16B	GNAI1
ELOB	ARPC3	DEK	MCM5	FASN	CCT6A	SUMO2	NFKBIZ	MXRA5	DUSP1	RCN1	SNHG8	MLXIP	EIF4A2	ACTB	TKT	CEACAM5	TSPAN1	ACTG1	CA12	PPDPF	ENTPD8	AC090498.1	H3F3B
EEF1B2	KRT19	PBK	MCM7	ITGA6	EBPL	UBE2D3	HSPH1	PLXNB2	EEF2	SCPEP1	UQCRH	POLR2J3	GOLGB1	KRT18	TMED2	CERS6	ACTG1	ANXA3	DMBT1	SDCBP2	FABP2	AC139749.1	HDC
EEF1D	LAPTM4A	HSP90AA1	MYBL2	MCM3	EIF5A	YWHAQ	DNAJA1	PPIB	EIF1	SSR2	YBX1	ERBB3	GTF2I	PERP	TMEM230	CFTR	B4GALNT3	BCL2L1	DSG2	SH3BGRL3	HLA-A	LCN2	IFI6
YBX1	MYL12B	NUCKS1	PRKDC	NOP56	HSP90AA1		FTH1	PPIC	FBLN1	SYNGR2	ACTB	GABPB1-AS1	ITGA6	SYPL1	TMEM59	CHID1	CSTB	C4BPB	FAM120A	GKN1	KLF4	LIPF	LHX5-AS1
COX7A2	PGK1	PRC1	PTMA	SDF2L1	LSM5		KRT18	PSAP	IGF1	TMEM59	AHCY	HOOK2	ITM2B	ATP1A1	TPT1	CMTM6	CYP3A5	CAMK2N1	FAM3D	SMIM22	KRT18	MSMB	MAPRE3
H3F3B	PPIB	RAN	RFC3	SFPQ	NHP2		DUSP1	PTPRF	MMP23B		ALKBH7	SRSF11	MTDH	CD99	ALDOA	CYBA	FHL2	CCL20	HMGCS2	UBB	MLPH	NACA	PFN2
IFI27	PRDX4	GAPDH	RNASEH2A	ACTN4	PSMA7		HSP90AB1	RCN3	OST4		ATP5F1B	TAF1D	PLEC	CTSB	ARPC3	DNAJC10	GAPDH	CLDN18	HSD11B2	CAPN8	PHGR1	PGA3	PROX1
UQCRH	PSMD8	PLK1	SMC4	AGO2	PTGES3		HSPB1	RRBP1	SERPINE1		ATP5F1D	ZFP36L2	PPIA	DAD1	ATP1A1	DSP	GSN	CXCL5	KCNN4	CYP3A5	SELENOM	SEC62	REV3L
ATP5MG	PSME2	SMC2	TMEM106C	ALYREF	SNRPG		KRT8	SERPINH1	COL5A2		ATP5MG	BPTF	PRKDC	EEF1A1	ATP5F1A	GALNT3	JUND	DSG3	LCN2	CYSTM1	AQP3	TFF2	RHOBTB3
UQCRB	SLC25A3	KIF20B	TUBA1B	ATP5MC1	TXN		S100A6	TIMP1	EEF1D		BRI3	HNRNPA2B1	SLC38A2	MGST1	ATP5MC3	GALNT7	KLF6	GABRP	LIMA1	LGALS4	CKAP4	UBA52	SCG2
MIF	TALDO1	HNRNPA2B1	UHRF1	BRI3BP	ATP5F1B		ZFP36L2	TMSB10	H3F3A		C6ORF48	LENG8	SRSF11	SPCS2	ATP6V0B	GOLIM4	KRT8	HLA-B	METTL7A	MUC13	GSN	ACTG1	TEAD1
	UQCRC2	KPNA2	UNG	CCDC34	CCT2			VCAN	H3F3B		CANX	SYNE2	VMP1	TSPAN8	BCAP31	HACD3	LAMA3	HLA-C	MUC12	RNASE1	MALAT1	ADH1C	TMEM176B
		PCNA	USP1	CD320	CYC1			VMP1	NACA		CERS6				C6ORF48	IQGAP1	PLOD2	ITGB1	OLFM4	S100A10	NPDC1	C6ORF58	TPH1
		PPIA		CDK4	LSM4			WSB1	PFDN5		CFL1				CFL1	KLF5	SLC6A8	JPT1	PHGR1		RASD1	EEF1B2	UBC
				CENPW	MIF			XIST	RARRES2		EBPL				COX5B	LAMP1	SPTBN1	JUP	PKP2		STARD10	HPN
				CENPX	SET						EIF1				CTSD	LBR	ST14	KLK11	PLCE1			JUN
				CLUH	SLIRP						EIF4B				CYC1	LMAN2	TRIM31	MAL2	PRAC1			MIA
				COX8A	TUFM						FBL				DDOST	MANF	YWHAZ	MUC17	PTP4A1			MT1G
				CTBP1							FKBP1A				EIF3L	2024-03-06		MYH14	S100A16			PDIA2
				CYC1							HIGD2A				ERGIC3	MFSD10		MYL12B	SELENBP1			PRR4
				FAM120A							HSP90AB1				FKBP1A	MLXIP		MYOF	SLC28A2			SLC25A6
				HMGB1							IMPDH2				GDI2	MUC5B		PRSS3				UBB
				HSP90AA1							KRT18				GRINA	MYDGF		RHOD				WFDC2
				IRAK1							KRT8				GSTP1	PAFAH1B2		S100A16
				JTB							LGALS4				HLA-C	PPIB		SERPINB5
				KHSRP							MDH2				HMGN1	PRKDC		SFN
				LAGE3							MGST1				HNRNPF	PTMA		TMSB4X
				LARP1							MLXIP				HSPA8	SET		TSPAN3
				LSM10							NDUFA4				KDELR1	SPINT2		ZYX
				LSM4							OLA1				LDHB	SRPRB
				MAT2A							PHB2				PFN2	SSR1
				MBD3							POLR1D				PPDPF	TFRC
				MRPL12							POMP				PSMG2	TMEM123
				MYH9							PPP1R1B				RAC1	TMEM205
				NCL							RAN				RHOA	TRABD2A
				NDUFAF8							RBM47				SLC25A6	TSPAN6
				PDCD5							SERF2				SPINT2	TXNL4A
				PIEZO1							SLC12A2				SUMO2	XIST
				PRELID1							SMDT1				SYNGR2	ZFP36L2
				RABL6							TKT				TMBIM6
				RAD23A							TMSB4X
				RBM26							TUBA1B
				SLC1A5							UQCRFS1
				SLC7A5
				SMC4
				SNRPB
				TCOF1
				TFDP1
				TMA7
				TOMM40
				TXNL4A

## Sheet: Functions of MPs
TableS3.Meta programs（MPs）functions
MP1	MP2	MP3	MP4	MP5	MP6	MP7	MP8	MP9	MP10	MP11	MP12	MP13	MP14	MP15	MP16	MP17	MP18	MP19	MP20	MP21	MP22	MP23	MP24
GOCC_CYTOCHROME_COMPLEX	HALLMARK_OXIDATIVE_PHOSPHORYLATION	HALLMARK_G2M_CHECKPOINT	HALLMARK_E2F_TARGETS	HALLMARK_MYC_TARGETS_V1	HALLMARK_MYC_TARGETS_V1	HALLMARK_MYC_TARGETS_V1	HALLMARK_TNFA_SIGNALING_VIA_NFKB	HALLMARK_EPITHELIAL_MESENCHYMAL_TRANSITION	HALLMARK_EPITHELIAL_MESENCHYMAL_TRANSITION	GOBP_ANTIGEN_PROCESSING_AND_PRESENTATION_OF_ENDOGENOUS_ANTIGEN	GOMF_TRANSLATION_REGULATOR_ACTIVITY_NUCLEIC_ACID_BINDING	GOBP_RNA_SPLICING	GOBP_REGULATION_OF_RNA_SPLICING	GOCC_ENDOPLASMIC_RETICULUM_PROTEIN_CONTAINING_COMPLEX	GOCC_PIGMENT_GRANULE	GOCC_PIGMENT_GRANULE	GOCC_CELL_SUBSTRATE_JUNCTION	GOMF_CALCIUM_DEPENDENT_PROTEIN_BINDING	GOBP_APICAL_PROTEIN_LOCALIZATION	GOCC_MHC_CLASS_I_PROTEIN_COMPLEX	BUSSLINGER_DUODENAL_GOBLET_CELLS	BUSSLINGER_GASTRIC_LYZ_POSITIVE_CELLS	BUSSLINGER_GASTRIC_OXYNTIC_ENTEROCHROMAFFIN_LIKE_CELLS
KEGG_OXIDATIVE_PHOSPHORYLATION	GOBP_ATP_METABOLIC_PROCESS	HALLMARK_E2F_TARGETS	GOBP_DNA_REPLICATION	HALLMARK_E2F_TARGETS	GOMF_UNFOLDED_PROTEIN_BINDING	GOMF_UNFOLDED_PROTEIN_BINDING	HALLMARK_UV_RESPONSE_UP	GOCC_COLLAGEN_CONTAINING_EXTRACELLULAR_MATRIX	GOCC_COLLAGEN_CONTAINING_EXTRACELLULAR_MATRIX	GOCC_MHC_PROTEIN_COMPLEX	GOMF_TRANSLATION_FACTOR_ACTIVITY_RNA_BINDING	GOBP_RNA_SPLICING_VIA_TRANSESTERIFICATION_REACTIONS	GOCC_CELL_SUBSTRATE_JUNCTION	GOCC_PIGMENT_GRANULE	GOCC_FICOLIN_1_RICH_GRANULE	GOCC_ENDOPLASMIC_RETICULUM_PROTEIN_CONTAINING_COMPLEX	GOCC_APICAL_PART_OF_CELL	HALLMARK_APICAL_JUNCTION	KEGG_ARRHYTHMOGENIC_RIGHT_VENTRICULAR_CARDIOMYOPATHY_ARVC	GOBP_ANTIGEN_PROCESSING_AND_PRESENTATION_OF_ENDOGENOUS_PEPTIDE_ANTIGEN	GAO_SMALL_INTESTINE_24W_C6_GOBLET_CELLS	LAKE_ADULT_KIDNEY_C18_COLLECTING_DUCT_PRINCIPAL_CELLS_MEDULLA	BUSSLINGER_GASTRIC_X_CELLS
GOCC_INNER_MITOCHONDRIAL_MEMBRANE_PROTEIN_COMPLEX	GOBP_GENERATION_OF_PRECURSOR_METABOLITES_AND_ENERGY	GOBP_ORGANELLE_FISSION	GOBP_DNA_DEPENDENT_DNA_REPLICATION	HALLMARK_G2M_CHECKPOINT	GOBP_RIBONUCLEOPROTEIN_COMPLEX_BIOGENESIS	GOMF_TRANSLATION_REGULATOR_ACTIVITY	HALLMARK_APOPTOSIS	GOMF_EXTRACELLULAR_MATRIX_STRUCTURAL_CONSTITUENT	GOMF_EXTRACELLULAR_MATRIX_STRUCTURAL_CONSTITUENT	GOBP_ANTIGEN_PROCESSING_AND_PRESENTATION_OF_ENDOGENOUS_PEPTIDE_ANTIGEN	GOMF_TRANSLATION_REGULATOR_ACTIVITY	GOBP_REGULATION_OF_RNA_SPLICING	GOBP_RNA_SPLICING	GOCC_SECRETORY_GRANULE_MEMBRANE	HALLMARK_OXIDATIVE_PHOSPHORYLATION	GOBP_RESPONSE_TO_ENDOPLASMIC_RETICULUM_STRESS	GOCC_CORTICAL_CYTOSKELETON	HALLMARK_ESTROGEN_RESPONSE_EARLY	GOBP_REGULATION_OF_BODY_FLUID_LEVELS	GOBP_ANTIGEN_PROCESSING_AND_PRESENTATION_OF_ENDOGENOUS_ANTIGEN	BUSSLINGER_GASTRIC_IMMATURE_PIT_CELLS	LAKE_ADULT_KIDNEY_C8_DECENDING_THIN_LIMB	BUSSLINGER_GASTRIC_G_CELLS
KEGG_ALZHEIMERS_DISEASE	GOCC_PIGMENT_GRANULE	GOBP_MITOTIC_NUCLEAR_DIVISION	KEGG_DNA_REPLICATION	GOBP_VIRAL_PROCESS	GOBP_RNA_DEPENDENT_DNA_BIOSYNTHETIC_PROCESS	GOMF_TRANSLATION_REGULATOR_ACTIVITY_NUCLEIC_ACID_BINDING	GOBP_RESPONSE_TO_TOPOLOGICALLY_INCORRECT_PROTEIN	GOCC_ENDOPLASMIC_RETICULUM_LUMEN	GOCC_FIBRILLAR_COLLAGEN_TRIMER	GOCC_MHC_CLASS_I_PROTEIN_COMPLEX	GOCC_TRANSLATION_PREINITIATION_COMPLEX	GOBP_MRNA_PROCESSING	GOCC_FICOLIN_1_RICH_GRANULE	GOCC_ENDOPLASMIC_RETICULUM_GOLGI_INTERMEDIATE_COMPARTMENT	GOCC_CELL_SUBSTRATE_JUNCTION	GOBP_PROTEIN_FOLDING_IN_ENDOPLASMIC_RETICULUM	GOCC_APICAL_PLASMA_MEMBRANE	GOCC_CELL_CELL_JUNCTION	GOBP_RETINA_HOMEOSTASIS	GOCC_MHC_PROTEIN_COMPLEX	BUSSLINGER_GASTRIC_MATURE_PIT_CELLS	BUSSLINGER_GASTRIC_NECK_CELLS	TRAVAGLINI_LUNG_NEUROENDOCRINE_CELL
KEGG_CARDIAC_MUSCLE_CONTRACTION	HALLMARK_MYC_TARGETS_V1	GOBP_SISTER_CHROMATID_SEGREGATION	GOBP_DNA_CONFORMATION_CHANGE	GOBP_REGULATION_OF_DNA_METABOLIC_PROCESS	GOCC_SPLICEOSOMAL_TRI_SNRNP_COMPLEX	GOMF_CADHERIN_BINDING	GOMF_UBIQUITIN_LIKE_PROTEIN_LIGASE_BINDING	KEGG_ECM_RECEPTOR_INTERACTION	GOCC_COLLAGEN_TRIMER	HALLMARK_INTERFERON_ALPHA_RESPONSE	GOCC_EUKARYOTIC_TRANSLATION_INITIATION_FACTOR_3_COMPLEX	GOBP_REGULATION_OF_MRNA_SPLICING_VIA_SPLICEOSOME	GOCC_FICOLIN_1_RICH_GRANULE_LUMEN	KEGG_ANTIGEN_PROCESSING_AND_PRESENTATION	GOMF_PROTON_TRANSMEMBRANE_TRANSPORTER_ACTIVITY	GOCC_ENDOPLASMIC_RETICULUM_LUMEN	GOCC_BASAL_PART_OF_CELL	GOCC_MHC_CLASS_I_PROTEIN_COMPLEX	GOMF_ACTIN_MONOMER_BINDING	GOBP_ANATOMICAL_STRUCTURE_HOMEOSTASIS	BUSSLINGER_GASTRIC_ISTHMUS_CELLS	BUSSLINGER_GASTRIC_CHIEF_CELLS	BUSSLINGER_DUODENAL_EC_CELLS
KEGG_PARKINSONS_DISEASE	KEGG_PARKINSONS_DISEASE	GOBP_CHROMOSOME_SEGREGATION	GOCC_CHROMOSOMAL_REGION	GOBP_VIRAL_LIFE_CYCLE	GOBP_TELOMERE_MAINTENANCE_VIA_TELOMERE_LENGTHENING	GOBP_RNA_DEPENDENT_DNA_BIOSYNTHETIC_PROCESS	GOMF_PROTEIN_FOLDING_CHAPERONE	GOCC_COLLAGEN_TRIMER	HALLMARK_UV_RESPONSE_DN	GOCC_LUMENAL_SIDE_OF_ENDOPLASMIC_RETICULUM_MEMBRANE	GOMF_TRANSLATION_INITIATION_FACTOR_ACTIVITY	GOBP_REGULATION_OF_MRNA_METABOLIC_PROCESS	GOMF_UNFOLDED_PROTEIN_BINDING	GOCC_ENDOPLASMIC_RETICULUM_CHAPERONE_COMPLEX	GOBP_ATP_METABOLIC_PROCESS	GOCC_SECRETORY_GRANULE_MEMBRANE	GOMF_ACTIN_BINDING	KEGG_LEUKOCYTE_TRANSENDOTHELIAL_MIGRATION	GOMF_CALCIUM_DEPENDENT_PROTEIN_BINDING	KEGG_VIRAL_MYOCARDITIS	LAKE_ADULT_KIDNEY_C18_COLLECTING_DUCT_PRINCIPAL_CELLS_MEDULLA	LAKE_ADULT_KIDNEY_C9_THIN_ASCENDING_LIMB	GAO_LARGE_INTESTINE_ADULT_CA_ENTEROENDOCRINE_CELLS
GOBP_ATP_METABOLIC_PROCESS	GOBP_PROTEIN_FOLDING	GOBP_MITOTIC_SISTER_CHROMATID_SEGREGATION	HALLMARK_G2M_CHECKPOINT	GOBP_DNA_CONFORMATION_CHANGE	GOCC_SPLICEOSOMAL_COMPLEX	GOBP_TELOMERE_MAINTENANCE_VIA_TELOMERE_LENGTHENING	HALLMARK_HYPOXIA	GOBP_EXTERNAL_ENCAPSULATING_STRUCTURE_ORGANIZATION	GOCC_COMPLEX_OF_COLLAGEN_TRIMERS	GOCC_ER_TO_GOLGI_TRANSPORT_VESICLE_MEMBRANE	HALLMARK_MYC_TARGETS_V1	GOCC_NUCLEAR_SPECK	GOMF_PROTEIN_FOLDING_CHAPERONE	GOBP_PROTEIN_FOLDING_IN_ENDOPLASMIC_RETICULUM	GOBP_PROTON_TRANSMEMBRANE_TRANSPORT	GOCC_ENDOPLASMIC_RETICULUM_CHAPERONE_COMPLEX	GOCC_ACTIN_CYTOSKELETON	KEGG_VIRAL_MYOCARDITIS	GOBP_HOMOTYPIC_CELL_CELL_ADHESION	GOBP_ANTIGEN_PROCESSING_AND_PRESENTATION_OF_PEPTIDE_ANTIGEN_VIA_MHC_CLASS_I	BUSSLINGER_DUODENAL_PANETH_CELLS	LAKE_ADULT_KIDNEY_C19_COLLECTING_DUCT_INTERCALATED_CELLS_TYPE_A_MEDULLA	BUSSLINGER_GASTRIC_D_CELLS
HALLMARK_OXIDATIVE_PHOSPHORYLATION	GOMF_PROTON_TRANSPORTING_ATP_SYNTHASE_ACTIVITY_ROTATIONAL_MECHANISM	GOBP_NUCLEAR_CHROMOSOME_SEGREGATION	GOBP_DNA_STRAND_ELONGATION_INVOLVED_IN_DNA_REPLICATION	GOBP_RESPONSE_TO_ETHER	GOCC_PRECATALYTIC_SPLICEOSOME	GOCC_CHAPERONE_COMPLEX	GOBP_RESPONSE_TO_TEMPERATURE_STIMULUS	KEGG_FOCAL_ADHESION	GOCC_ENDOPLASMIC_RETICULUM_LUMEN	GOBP_ANTIGEN_PROCESSING_AND_PRESENTATION_OF_PEPTIDE_ANTIGEN	HALLMARK_OXIDATIVE_PHOSPHORYLATION	GOBP_REGULATION_OF_MRNA_PROCESSING	GOBP_POSITIVE_REGULATION_OF_PEPTIDYL_SERINE_PHOSPHORYLATION	GOBP_ANTIGEN_PROCESSING_AND_PRESENTATION_OF_PEPTIDE_ANTIGEN_VIA_MHC_CLASS_I	GOCC_FICOLIN_1_RICH_GRANULE_LUMEN	GOCC_CELL_SUBSTRATE_JUNCTION	GOCC_CELL_CELL_JUNCTION	GOMF_S100_PROTEIN_BINDING	HALLMARK_ESTROGEN_RESPONSE_LATE	GOCC_PHAGOCYTIC_VESICLE	DESCARTES_FETAL_EYE_CORNEAL_AND_CONJUNCTIVAL_EPITHELIAL_CELLS	LAKE_ADULT_KIDNEY_C10_THIN_ASCENDING_LIMB	DESCARTES_FETAL_STOMACH_NEUROENDOCRINE_CELLS
GOBP_OXIDATIVE_PHOSPHORYLATION	KEGG_ALZHEIMERS_DISEASE	HALLMARK_MYC_TARGETS_V1	KEGG_CELL_CYCLE	GOBP_RIBONUCLEOPROTEIN_COMPLEX_SUBUNIT_ORGANIZATION	GOCC_METHYLOSOME	GOMF_TRANSLATION_FACTOR_ACTIVITY_RNA_BINDING	HALLMARK_P53_PATHWAY	GOBP_COLLAGEN_METABOLIC_PROCESS	GOBP_EXTERNAL_ENCAPSULATING_STRUCTURE_ORGANIZATION	GOCC_COATED_VESICLE_MEMBRANE	GOBP_PROTON_TRANSMEMBRANE_TRANSPORT	GOCC_CATALYTIC_STEP_2_SPLICEOSOME	GOMF_UBIQUITIN_LIKE_PROTEIN_LIGASE_BINDING	GOCC_CELL_SUBSTRATE_JUNCTION	KEGG_PARKINSONS_DISEASE	GOCC_ENDOPLASMIC_RETICULUM_GOLGI_INTERMEDIATE_COMPARTMENT	GOCC_CELL_LEADING_EDGE	HALLMARK_ESTROGEN_RESPONSE_LATE	HALLMARK_XENOBIOTIC_METABOLISM	GOCC_ENDOCYTIC_VESICLE	LAKE_ADULT_KIDNEY_C8_DECENDING_THIN_LIMB	TRAVAGLINI_LUNG_SEROUS_CELL	BUSSLINGER_GASTRIC_ANTRAL_ECS
GOCC_RESPIRATORY_CHAIN_COMPLEX_IV	GOBP_MITOCHONDRIAL_ATP_SYNTHESIS_COUPLED_PROTON_TRANSPORT	GOCC_CONDENSED_CHROMOSOME	GOBP_REGULATION_OF_DNA_REPLICATION	GOBP_MRNA_PROCESSING	GOCC_U12_TYPE_SPLICEOSOMAL_COMPLEX	GOBP_POSITIVE_REGULATION_OF_ESTABLISHMENT_OF_PROTEIN_LOCALIZATION_TO_TELOMERE	GOBP_PROTEIN_FOLDING	GOMF_COLLAGEN_BINDING	GOCC_VESICLE_LUMEN	GOCC_LUMENAL_SIDE_OF_MEMBRANE	GOCC_INNER_MITOCHONDRIAL_MEMBRANE_PROTEIN_COMPLEX	GOCC_SPLICEOSOMAL_COMPLEX	GOCC_VESICLE_LUMEN	GOCC_INTRINSIC_COMPONENT_OF_ENDOPLASMIC_RETICULUM_MEMBRANE	HALLMARK_MYC_TARGETS_V1	GOBP_UBIQUITIN_DEPENDENT_ERAD_PATHWAY	GOCC_CELL_CORTEX	GOCC_PHAGOCYTIC_VESICLE	GOBP_DESMOSOME_ORGANIZATION	GOBP_SEQUESTERING_OF_ACTIN_MONOMERS	AIZARANI_LIVER_C24_EPCAM_POS_BILE_DUCT_CELLS_3	DURANTE_ADULT_OLFACTORY_NEUROEPITHELIUM_SUSTENTACULAR_CELLS	MURARO_PANCREAS_DELTA_CELL
GOCC_RESPIRASOME	GOCC_PROTON_TRANSPORTING_ATP_SYNTHASE_COMPLEX	GOBP_MITOTIC_CELL_CYCLE_PHASE_TRANSITION	GOMF_CATALYTIC_ACTIVITY_ACTING_ON_DNA	GOBP_POSITIVE_REGULATION_OF_B_CELL_PROLIFERATION	GOCC_U4_SNRNP	GOCC_CHAPERONIN_CONTAINING_T_COMPLEX	GOBP_REGULATION_OF_PROTEIN_MODIFICATION_BY_SMALL_PROTEIN_CONJUGATION_OR_REMOVAL	GOMF_EXTRACELLULAR_MATRIX_STRUCTURAL_CONSTITUENT_CONFERRING_TENSILE_STRENGTH	KEGG_FOCAL_ADHESION	KEGG_ANTIGEN_PROCESSING_AND_PRESENTATION	GOBP_TRANSLATIONAL_INITIATION	GOBP_SEQUESTERING_OF_ACTIN_MONOMERS	GOBP_PROTEIN_FOLDING	GOCC_PHAGOCYTIC_VESICLE_MEMBRANE	GOMF_CADHERIN_BINDING	GOBP_PROTEIN_FOLDING	KEGG_REGULATION_OF_ACTIN_CYTOSKELETON	GOBP_ANTIGEN_PROCESSING_AND_PRESENTATION_OF_ENDOGENOUS_PEPTIDE_ANTIGEN	GOBP_POSTSYNAPTIC_ACTIN_CYTOSKELETON_ORGANIZATION	GOCC_ENDOCYTIC_VESICLE_MEMBRANE	LAKE_ADULT_KIDNEY_C10_THIN_ASCENDING_LIMB	LAKE_ADULT_KIDNEY_C12_THICK_ASCENDING_LIMB	DESCARTES_FETAL_INTESTINE_CHROMAFFIN_CELLS
KEGG_HUNTINGTONS_DISEASE	GOBP_AEROBIC_RESPIRATION	HALLMARK_MITOTIC_SPINDLE	GOCC_CHROMOSOME_TELOMERIC_REGION	GOBP_DNA_RECOMBINATION	GOBP_POSITIVE_REGULATION_OF_DNA_BIOSYNTHETIC_PROCESS	GOBP_PROTEIN_STABILIZATION	GOBP_REGULATION_OF_DNA_TEMPLATED_TRANSCRIPTION_IN_RESPONSE_TO_STRESS	GOCC_FIBRILLAR_COLLAGEN_TRIMER	GOMF_EXTRACELLULAR_MATRIX_STRUCTURAL_CONSTITUENT_CONFERRING_TENSILE_STRENGTH	GOCC_COPII_COATED_ER_TO_GOLGI_TRANSPORT_VESICLE	GOCC_MITOCHONDRIAL_PROTEIN_CONTAINING_COMPLEX	GOBP_REGULATION_OF_ALTERNATIVE_MRNA_SPLICING_VIA_SPLICEOSOME	GOMF_ATP_HYDROLYSIS_ACTIVITY	GOCC_PHAGOCYTIC_VESICLE	KEGG_HUNTINGTONS_DISEASE	GOCC_SMOOTH_ENDOPLASMIC_RETICULUM	GOMF_CADHERIN_BINDING	GOBP_CELL_CELL_JUNCTION_ASSEMBLY	GOBP_SEQUESTERING_OF_ACTIN_MONOMERS	HALLMARK_ESTROGEN_RESPONSE_EARLY	GAO_LARGE_INTESTINE_24W_C8_GOBLET_CELL	LAKE_ADULT_KIDNEY_C23_ENDOTHELIAL_CELLS_AVR	BUSSLINGER_DUODENAL_K_CELLS
GOBP_AEROBIC_RESPIRATION	GOBP_ATP_BIOSYNTHETIC_PROCESS	GOBP_REGULATION_OF_CHROMOSOME_ORGANIZATION	GOBP_DNA_STRAND_ELONGATION	GOBP_RNA_SPLICING_VIA_TRANSESTERIFICATION_REACTIONS	GOCC_SMN_SM_PROTEIN_COMPLEX	GOBP_PROTEIN_LOCALIZATION_TO_NUCLEAR_BODY	GOBP_RESPONSE_TO_HEAT	GOBP_COLLAGEN_FIBRIL_ORGANIZATION	GOMF_EXTRACELLULAR_MATRIX_BINDING	GOBP_ANTIGEN_PROCESSING_AND_PRESENTATION	KEGG_PARKINSONS_DISEASE	GOBP_GOLGI_ORGANIZATION	GOMF_CADHERIN_BINDING	GOBP_PROTEIN_FOLDING	KEGG_OXIDATIVE_PHOSPHORYLATION	GOMF_CHAPERONE_BINDING	GOCC_CORTICAL_ACTIN_CYTOSKELETON	GOBP_CELL_MATRIX_ADHESION	GOBP_REGULATION_OF_CHLORIDE_TRANSPORT	GOCC_ER_TO_GOLGI_TRANSPORT_VESICLE_MEMBRANE	MENON_FETAL_KIDNEY_10_IMMUNE_CELLS	BUSSLINGER_GASTRIC_PREZYMOGENIC_CELLS	DESCARTES_FETAL_PANCREAS_ISLET_ENDOCRINE_CELLS
GOCC_MITOCHONDRIAL_PROTEIN_CONTAINING_COMPLEX	GOMF_PROTON_CHANNEL_ACTIVITY	KEGG_CELL_CYCLE	GOBP_DNA_REPLICATION_INITIATION	GOBP_RNA_SPLICING	KEGG_SPLICEOSOME	GOBP_REGULATION_OF_ESTABLISHMENT_OF_PROTEIN_LOCALIZATION_TO_CHROMOSOME	GOMF_UNFOLDED_PROTEIN_BINDING	GOCC_COMPLEX_OF_COLLAGEN_TRIMERS	GOBP_CARTILAGE_DEVELOPMENT	GOBP_ANTIGEN_PROCESSING_AND_PRESENTATION_OF_PEPTIDE_ANTIGEN_VIA_MHC_CLASS_I	KEGG_OXIDATIVE_PHOSPHORYLATION	GOBP_ALTERNATIVE_MRNA_SPLICING_VIA_SPLICEOSOME	GOBP_MRNA_PROCESSING	GOCC_INTRINSIC_COMPONENT_OF_ORGANELLE_MEMBRANE	GOMF_TRANSLATION_REGULATOR_ACTIVITY	GOBP_ERAD_PATHWAY	GOBP_SEQUESTERING_OF_ACTIN_MONOMERS	GOBP_ACTIN_FILAMENT_BUNDLE_ORGANIZATION	GOBP_REGULATION_OF_ACTIN_FILAMENT_BASED_PROCESS	GOBP_ANTIGEN_PROCESSING_AND_PRESENTATION_OF_PEPTIDE_ANTIGEN	TRAVAGLINI_LUNG_GOBLET_CELL	BUSSLINGER_DUODENAL_DIFFERENTIATING_STEM_CELLS	BUSSLINGER_DUODENAL_MX_CELLS
GOBP_CELLULAR_RESPIRATION	HALLMARK_MTORC1_SIGNALING	GOCC_CYCLIN_DEPENDENT_PROTEIN_KINASE_HOLOENZYME_COMPLEX	HALLMARK_MYC_TARGETS_V1	GOMF_TRANSLATION_INITIATION_FACTOR_ACTIVITY	GOBP_PROTEIN_STABILIZATION	GOBP_PROTEIN_LOCALIZATION_TO_NUCLEOPLASM	GOCC_FICOLIN_1_RICH_GRANULE_LUMEN	GOMF_PLATELET_DERIVED_GROWTH_FACTOR_BINDING	GOBP_COLLAGEN_FIBRIL_ORGANIZATION	GOCC_ENDOCYTIC_VESICLE_MEMBRANE	GOBP_ATP_METABOLIC_PROCESS	GOBP_REGULATION_OF_SKELETAL_MUSCLE_CELL_DIFFERENTIATION	GOBP_POSITIVE_REGULATION_OF_DNA_METABOLIC_PROCESS	GOCC_ENDOPLASMIC_RETICULUM_LUMEN	GOBP_RIBONUCLEOSIDE_TRIPHOSPHATE_METABOLIC_PROCESS	GOCC_INTRINSIC_COMPONENT_OF_ENDOPLASMIC_RETICULUM_MEMBRANE	GOCC_CONTRACTILE_FIBER	GOBP_ACTIN_FILAMENT_ORGANIZATION	GOBP_POSTSYNAPTIC_CYTOSKELETON_ORGANIZATION	GOBP_DIGESTION	TRAVAGLINI_LUNG_SEROUS_CELL	RUBENSTEIN_SKELETAL_MUSCLE_SATELLITE_CELLS	DESCARTES_FETAL_LUNG_NEUROENDOCRINE_CELLS
GOBP_GENERATION_OF_PRECURSOR_METABOLITES_AND_ENERGY	GOBP_ATP_SYNTHESIS_COUPLED_PROTON_TRANSPORT	GOBP_REGULATION_OF_NUCLEAR_DIVISION	GOBP_CELL_CYCLE_DNA_REPLICATION	GOBP_DNA_PACKAGING	GOBP_RNA_LOCALIZATION	GOBP_REGULATION_OF_PROTEIN_LOCALIZATION_TO_CHROMOSOME_TELOMERIC_REGION	GOMF_HEAT_SHOCK_PROTEIN_BINDING	GOMF_PROTEASE_BINDING	GOBP_OSSIFICATION	GOBP_POSITIVE_REGULATION_OF_T_CELL_MEDIATED_CYTOTOXICITY	KEGG_HUNTINGTONS_DISEASE	GOBP_ECTODERM_DEVELOPMENT	GOBP_CELLULAR_RESPONSE_TO_HEAT	GOCC_COPII_COATED_ER_TO_GOLGI_TRANSPORT_VESICLE	GOCC_PROTON_TRANSPORTING_TWO_SECTOR_ATPASE_COMPLEX	HALLMARK_MTORC1_SIGNALING	GOBP_HOMOTYPIC_CELL_CELL_ADHESION	KEGG_PATHOGENIC_ESCHERICHIA_COLI_INFECTION	GOBP_REGULATION_OF_VENTRICULAR_CARDIAC_MUSCLE_CELL_ACTION_POTENTIAL	GOBP_MAINTENANCE_OF_GASTROINTESTINAL_EPITHELIUM	LAKE_ADULT_KIDNEY_C9_THIN_ASCENDING_LIMB	BUSSLINGER_DUODENAL_TRANSIT_AMPLIFYING_CELLS	MURARO_PANCREAS_PANCREATIC_POLYPEPTIDE_CELL
GOBP_ENERGY_DERIVATION_BY_OXIDATION_OF_ORGANIC_COMPOUNDS	KEGG_OXIDATIVE_PHOSPHORYLATION	GOCC_CHROMOSOMAL_REGION	HALLMARK_DNA_REPAIR	GOBP_RIBONUCLEOPROTEIN_COMPLEX_BIOGENESIS	GOBP_TELOMERE_MAINTENANCE	GOBP_POSITIVE_REGULATION_OF_TELOMERASE_RNA_LOCALIZATION_TO_CAJAL_BODY	GOBP_SKELETAL_MUSCLE_CELL_DIFFERENTIATION	GOCC_BASEMENT_MEMBRANE	GOCC_PLATELET_ALPHA_GRANULE_LUMEN	GOCC_COATED_VESICLE	GOMF_PROTON_TRANSMEMBRANE_TRANSPORTER_ACTIVITY	GOBP_NEGATIVE_REGULATION_OF_STEM_CELL_DIFFERENTIATION	GOBP_REGULATION_OF_PEPTIDYL_SERINE_PHOSPHORYLATION	GOCC_ENDOCYTIC_VESICLE	GOCC_PROTON_TRANSPORTING_ATP_SYNTHASE_COMPLEX	GOCC_INTRINSIC_COMPONENT_OF_ORGANELLE_MEMBRANE	GOBP_REGULATION_OF_ACTIN_FILAMENT_ORGANIZATION	GOCC_ADHERENS_JUNCTION	GOMF_PROTEIN_BINDING_INVOLVED_IN_HETEROTYPIC_CELL_CELL_ADHESION	GOCC_PHAGOCYTIC_VESICLE_MEMBRANE	LAKE_ADULT_KIDNEY_C7_PROXIMAL_TUBULE_EPITHELIAL_CELLS_S3	BUSSLINGER_GASTRIC_REG3A_POSITIVE_CELLS	MANNO_MIDBRAIN_NEUROTYPES_HSERT
GOBP_PROTON_TRANSMEMBRANE_TRANSPORT	GOBP_CELL_CELL_RECOGNITION	GOBP_REGULATION_OF_CHROMOSOME_SEGREGATION	GOMF_SINGLE_STRANDED_DNA_HELICASE_ACTIVITY	GOCC_RIBONUCLEOPROTEIN_GRANULE	GOCC_SPLICEOSOMAL_SNRNP_COMPLEX	GOBP_REGULATION_OF_DNA_BIOSYNTHETIC_PROCESS	GOBP_CELLULAR_RESPONSE_TO_HEAT	GOBP_OSSIFICATION	GOBP_WOUND_HEALING	HALLMARK_INTERFERON_GAMMA_RESPONSE	GOBP_AEROBIC_RESPIRATION	GOMF_MRNA_3_UTR_BINDING	GOBP_PROTEIN_REFOLDING	GOCC_AZUROPHIL_GRANULE_MEMBRANE	GOCC_INNER_MITOCHONDRIAL_MEMBRANE_PROTEIN_COMPLEX	GOBP_ENDOPLASMIC_RETICULUM_CALCIUM_ION_HOMEOSTASIS	GOBP_REGULATION_OF_PROTEIN_LOCALIZATION_TO_MEMBRANE	GOBP_ANTIGEN_PROCESSING_AND_PRESENTATION_OF_ENDOGENOUS_ANTIGEN	GOBP_REGULATION_OF_MICROVILLUS_ORGANIZATION	GOBP_RETINA_HOMEOSTASIS	BUSSLINGER_DUODENAL_BCHE_CELLS	BUSSLINGER_GASTRIC_PPP1R1B_POSITIVE_CELLS	BUSSLINGER_DUODENAL_I_CELLS
GOBP_ATP_SYNTHESIS_COUPLED_ELECTRON_TRANSPORT	GOBP_OXIDATIVE_PHOSPHORYLATION	GOBP_REGULATION_OF_MITOTIC_CELL_CYCLE	GOBP_DNA_GEOMETRIC_CHANGE	GOMF_TRANSLATION_REGULATOR_ACTIVITY_NUCLEIC_ACID_BINDING	GOBP_PROTEIN_FOLDING	GOBP_ESTABLISHMENT_OF_PROTEIN_LOCALIZATION_TO_TELOMERE	GOBP_CHAPERONE_MEDIATED_PROTEIN_FOLDING	GOMF_INTEGRIN_BINDING	GOMF_PROTEASE_BINDING	GOCC_TRANSPORT_VESICLE_MEMBRANE	GOBP_RIBONUCLEOSIDE_TRIPHOSPHATE_METABOLIC_PROCESS	GOMF_ACTIN_MONOMER_BINDING	GOBP_CHAPERONE_MEDIATED_PROTEIN_COMPLEX_ASSEMBLY	GOCC_MHC_CLASS_I_PROTEIN_COMPLEX	KEGG_PATHOGENIC_ESCHERICHIA_COLI_INFECTION	GOCC_ENDOCYTIC_VESICLE	GOBP_REGULATION_OF_ACTIN_FILAMENT_BASED_PROCESS	GOCC_MHC_PROTEIN_COMPLEX	GOMF_STRUCTURAL_CONSTITUENT_OF_POSTSYNAPSE	GOCC_LUMENAL_SIDE_OF_ENDOPLASMIC_RETICULUM_MEMBRANE	LAKE_ADULT_KIDNEY_C19_COLLECTING_DUCT_INTERCALATED_CELLS_TYPE_A_MEDULLA	BUSSLINGER_DUODENAL_STEM_CELLS	DESCARTES_MAIN_FETAL_ISLET_ENDOCRINE_CELLS
GOBP_RESPIRATORY_ELECTRON_TRANSPORT_CHAIN	GOBP_RIBONUCLEOSIDE_TRIPHOSPHATE_BIOSYNTHETIC_PROCESS	GOBP_CHROMOSOME_SEPARATION	GOBP_DNA_RECOMBINATION	GOBP_ACTIVATION_OF_INNATE_IMMUNE_RESPONSE	GOBP_RIBONUCLEOPROTEIN_COMPLEX_SUBUNIT_ORGANIZATION	GOBP_TELOMERE_MAINTENANCE	GOBP_CELLULAR_RESPONSE_TO_CHEMICAL_STRESS	GOBP_INTEGRIN_MEDIATED_SIGNALING_PATHWAY	KEGG_ECM_RECEPTOR_INTERACTION	KEGG_ALLOGRAFT_REJECTION	GOBP_MITOCHONDRIAL_TRANSMEMBRANE_TRANSPORT	GOBP_POSITIVE_REGULATION_OF_TRANSPORTER_ACTIVITY	GOBP_POSITIVE_REGULATION_OF_NF_KAPPAB_TRANSCRIPTION_FACTOR_ACTIVITY	GOCC_LUMENAL_SIDE_OF_ENDOPLASMIC_RETICULUM_MEMBRANE	GOBP_ATP_BIOSYNTHETIC_PROCESS	HALLMARK_UNFOLDED_PROTEIN_RESPONSE	GOMF_S100_PROTEIN_BINDING	GOMF_CELL_ADHESION_MEDIATOR_ACTIVITY	GOCC_CELL_LEADING_EDGE	GOBP_POSITIVE_REGULATION_OF_T_CELL_MEDIATED_CYTOTOXICITY	FAN_OVARY_CL16_LYMPHATIC_ENDOTHELIAL_CELL	ZHENG_CORD_BLOOD_C8_PUTATIVE_LYMPHOID_PRIMED_MULTIPOTENT_PROGENITOR_2	FAN_OVARY_CL6_PUTATIVE_EARLY_ATRETIC_FOLLICLE_THECAL_CELL_2
