# Supplementary material for: Integrative single‐cell transcriptomic analysis deciphers heterogeneous characteristics of gastrointestinal tract cancer
Source: Clin Transl Med. 2025 Aug 11;15(8):e70415. doi: 10.1002/ctm2.70415 (PMC12336674; doi:10.1002/ctm2.70415)
Supplement: Supplementary file 5 — Supporting Information [file CTM2-15-e70415-s005.xlsx]

## Sheet: Major cell types
TableS4. Major cell types marker genes
Major cell types	Marker genes						Reference
B/Plasma cells	CD79A	BANK1	MS4A1	CD19	JCHAIN	MZB1	PMID: 39406187
Myeloid	CD68	CD163	CD86	CD14	FCGR3A	FCN1	PMID: 33545035
Stroma	COL1A1	DCN	VIM	RGS5	VWF		PMID: 36333338
T/NK cells	CD2	CD3D	CD3E	CD4	CD8A	CD8B	PMID: 37248301
Cycling cells	MKI67	TOP2A	TYMS
Epithelial cells (EC)	EPCAM	KRT7	KRT8	SFN	TP63		PMID: 34489433/PMID: 38097539/PMID: 34921160
Epithelial cells (GC)	EPCAM	KRT18	KRT19	CDH1			PMID: 34642171
Epithelial cells (CRC)	EPCAM	KRT18	KRT19	KRT8	CDH1		PMID: 35974387/PMID: 36868311

## Sheet: Non-epithelial subtypes
TableS4. Major cell types annotations
Leiden clusters	Major cell types	Annotatinos	Marker genes	Clusters
0	Myeloid	Mph_TREM2	CD14, CD68, CD163, CD209, TREM2	12
1	Myeloid	Mono_FCN1	FCN1, CD300E	11
2	Myeloid	cDC_CD1C	CLEC10A, CD1C, CD1E	7
3	Myeloid	Mph_IFIT1	IFIT1, IFI6, IFI27, IFITM3	13
4	Low-quality cells
5	Low-quality cells
6	Stroma	Endo_ACKR1	ACKR1, SELE, CCL14	23
7	Myeloid	Mph_LYVE2	LYVE1, FOLR2	14
8	B & Plasma cells	PlasmaB_IGHG1	IGHGP, IGHG1	5
9	Myeloid	Mph_SPP1	SPP1	15
10	T & NK cells	CD4_Treg_FOXP3	FOXP3, CTLA4, TIGIT	33
11	T & NK cells	CD4_Tfh_CXCL13	CXCL13, TOX2, ICOS	29
12	Myeloid	Neu_CXCR2	CXCR2, CMTM2	10
13	Low-quality cells
14	T & NK cells	CD4_Tstr_HSPA1A	HSPA1A, HSPA1B	32
15	T & NK cells	CD4_Tcm_CD40LG	CD40LG, TNFRSF25	31
16	T & NK cells	CD8_Tex_LAG3	TIGIT, PDCD1,LAG3	37
17	T & NK cells	CD8_Tact_JUN	FOS, FOSB, JUN, JUNB	34
18	T & NK cells	CD4_Tn_CCR7	CCR7, SELL, TCF7	28
19	T & NK cells	CD8_Tex_LAG3	TIGIT, PDCD1, LAG3	37
20	T & NK cells	CD8_Teff_GZMK	GZMB, GZMA, GNLY, GZMH, NKG7	36
21	T & NK cells	CD8_Trm_CD160	CD160, IL7R, HOPX	35
22	T & NK cells	T_MT	MT1X, MT1E, MT2A	38
23	Stroma	Fibro_COL11A1	COL11A1, COL10A1	20
24	Stroma	Fibro_CXCL14	CXCL14, WNT4, BMP5	18
25	Stroma	SMC_MYH11	RGS5, TAGLN, ACTA2	26
26	Stroma	Fibro_PI16	PI16, OGN, MGP	21
27	Stroma	Fibro_WT1	WT1	22
28	Stroma	Endo_LYVE1	CCL21, PROX1, LYVE	25
29	T & NK cells	gdT_FGFBP2	TRDC, KIR2DL4	39
30	T & NK cells	NK_FCGR3A	FGFBP2, FCGR3A	41
31	Stroma	Endo_CA4	CA4, CD36	24
32	Low-quality cells
33	Low-quality cells
34	Low-quality cells
35	Myeloid	Mast_CD38	CPA3, MS4A2, TPSB2	17
36	Myeloid	cDC_LAMP3	CCL19, LAMP3	8
37	Myeloid	pDC_LILRA4	CLEC4C, LILRA4	9
38	B & Plasma cells	GCB_SERPINA9	SERPINA9, TCL1A, RGS13	3
39	Stroma	Fibro_MYH11	MYH11, TAGLN, ACTG2	19
40	B & Plasma cells	PlasmaB_IGHA1	IGHA1, IGHA2	4
41	B & Plasma cells	PlasmaB_IGHG1	IGHGP, IGHG1	5
42	B & Plasma cells	PlasmaB_IGHA1	IGHA1, IGHA2	4
43	B & Plasma cells	PlasmaB_IGHA1	IGHA1, IGHA2	4
44	B & Plasma cells	PlasmaB_IGHA1	IGHA1, IGHA2	4
45	B & Plasma cells	PlasmaB_IGHA1	IGHA1, IGHA2	4
46	B & Plasma cells	NaiveB_IGHD	IGHD, FCER2	0
47	Low-quality cells
48	B & Plasma cells	MemoryB_TNFRSF13B	TNFRSF13B, CD27	1
49	Stroma	Neuron_CHD19	CHD19, NRXN1, SOX10	27
50	Myeloid	cDC_CLEC9A	CLEC9A, XCR1	6
51	B & Plasma cells	StressB_HSPA1A	HSPA1A, HSPA1B	2
52	T & NK cells	gdT_IL23	TNFSF11, IL23R, KIT	40
53	Low-quality cells
54	Myeloid	Mast_CTSG	CTSG, CMA1	16
55	Low-quality cells
56	T & NK cells	CD4_Th17_IL17A	IL17A, IL26	30
