# Supplementary material for: Integrative single‐cell transcriptomic analysis deciphers heterogeneous characteristics of gastrointestinal tract cancer
Source: Clin Transl Med. 2025 Aug 11;15(8):e70415. doi: 10.1002/ctm2.70415 (PMC12336674; doi:10.1002/ctm2.70415)
Supplement: Supplementary file 6 — Supporting Information [file CTM2-15-e70415-s001.xlsx]

## Sheet: group 1
TableS5.The ligand-receptor pairs between MPs and TME in niches
Source	Target	Ligand_complex	Receptor_complex
Mono_FCN1	MP18	TIMP1	CD63
Mono_FCN1	MP17	TIMP1	CD63
MP18	gdT_FGFBP2	B2M	KLRC1
MP18	gdT_FGFBP2	B2M	KLRD1
MP18	gdT_FGFBP2	TFF3	CXCR4
MP17	gdT_FGFBP2	TFF3	CXCR4
MP17	Mph_TREM2	APP	CD74
Mono_FCN1	MP4	TIMP1	CD63
MP18	Mph_TREM2	APP	CD74
MP4	gdT_FGFBP2	HMGB1	CXCR4
Mph_TREM2	MP18	LGALS1	ITGB1
Mono_FCN1	MP18	LGALS1	ITGB1
MP4	Mph_TREM2	RPS19	C5AR1
MP18	gdT_FGFBP2	HLA-B	KLRD1
MP17	Mph_TREM2	RPS19	C5AR1
MP4	gdT_FGFBP2	TFF3	CXCR4
MP18	gdT_FGFBP2	B2M	KLRC2
MP17	Mono_FCN1	APP	CD74
MP18	Mph_TREM2	RPS19	C5AR1
Mph_TREM2	MP17	LGALS1	ITGB1
Mono_FCN1	MP17	LGALS1	ITGB1
MP18	Mono_FCN1	PKM	CD44
MP4	Mono_FCN1	MIF	CD44_CD74
MP4	Mono_FCN1	RPS19	C5AR1
MP18	Mono_FCN1	MIF	CD44_CD74
MP18	Mph_TREM2	HLA-A	APLP2
MP17	Mono_FCN1	RPS19	C5AR1
Mph_TREM2	MP18	APOE	LSR
MP18	Mono_FCN1	RPS19	C5AR1
MP17	gdT_FGFBP2	HMGB1	CXCR4
MP17	Mono_FCN1	MIF	CD44_CD74
gdT_FGFBP2	MP17	HLA-A	APLP2
MP18	Mono_FCN1	APP	CD74
MP17	Mono_FCN1	PKM	CD44
gdT_FGFBP2	MP18	HLA-A	APLP2
MP4	Mono_FCN1	PKM	CD44
MP18	Mono_FCN1	HLA-A	APLP2
Mph_TREM2	MP4	C1QB	C1QBP
gdT_FGFBP2	MP18	CCL5	SDC4
MP17	gdT_FGFBP2	HLA-B	KLRD1
MP18	Mph_TREM2	TFF3	CXCR4
Mph_TREM2	MP17	APOE	LSR
Mph_TREM2	MP18	CD14	ITGB1
MP18	gdT_FGFBP2	HMGB1	CXCR4
Mono_FCN1	MP17	S100A4	ERBB3
MP17	Mph_TREM2	TFF3	CXCR4
Mph_TREM2	MP17	C1QB	C1QBP
MP18	Mono_FCN1	LAMB3	CD44
gdT_FGFBP2	MP18	CCL5	SDC1
Mono_FCN1	MP18	S100A4	ERBB3
MP4	Mph_TREM2	HMGB1	CXCR4
gdT_FGFBP2	MP17	CCL5	SDC4
gdT_FGFBP2	MP17	CCL5	SDC1
Mph_TREM2	MP17	CD14	ITGB1
MP17	Mph_TREM2	COPA	CD74
Mph_TREM2	MP17	S100A4	ERBB3
Mph_TREM2	MP18	S100A4	ERBB3
MP18	Mph_TREM2	PKM	CD44
Mono_FCN1	MP18	CXCL8	SDC1
MP4	Mph_TREM2	MIF	CD44_CD74
MP4	Mph_TREM2	TFF3	CXCR4
MP18	Mph_TREM2	MIF	CD44_CD74
Mono_FCN1	MP17	CXCL8	SDC1
MP18	Mph_TREM2	COPA	CD74
MP4	Mph_TREM2	HMGB1	HAVCR2
MP18	Mono_FCN1	TFF3	CXCR4
Mph_TREM2	MP18	APOE	LDLR
MP17	Mono_FCN1	TFF3	CXCR4
MP17	Mph_TREM2	MIF	CD44_CD74
Mono_FCN1	MP17	HBEGF	CD9
MP18	Mono_FCN1	LAMC2	CD44
MP17	Mono_FCN1	COPA	CD74
MP18	Mph_TREM2	LGALS3	ENG
Mono_FCN1	MP18	HBEGF	CD9
MP4	Mono_FCN1	HMGB1	CXCR4
MP18	Mono_FCN1	VEGFA	CD44
Mph_TREM2	MP17	APOE	LDLR
Mono_FCN1	MP18	VCAN	ITGB1
Mph_TREM2	MP18	C1QB	C1QBP
Mono_FCN1	MP18	IL1B	SIGIRR
MP4	Mono_FCN1	HMGB1	THBD
MP4	Mono_FCN1	TFF3	CXCR4
Mono_FCN1	MP18	CD14	ITGB1
MP17	Mono_FCN1	LAMB3	CD44
MP4	Mph_TREM2	APP	CD74
MP18	gdT_FGFBP2	HLA-E	KLRC1_KLRD1
MP17	Mph_TREM2	HMGB1	CXCR4
gdT_FGFBP2	MP18	GZMA	F2RL1
Mono_FCN1	MP17	IL1B	SIGIRR
MP4	gdT_FGFBP2	HMGB1	HAVCR2
Mph_TREM2	MP18	GRN	TNFRSF1A
Mono_FCN1	MP17	VCAN	ITGB1
MP18	Mono_FCN1	LAMA3	CD44
Mph_TREM2	MP17	HBEGF	CD9
MP4	Mono_FCN1	HMGB1	TLR2
Mph_TREM2	MP18	HBEGF	CD9
MP17	Mono_FCN1	HMGB1	CXCR4
Mph_TREM2	MP18	CXCL8	SDC1
Mono_FCN1	MP17	CD14	ITGB1
Mph_TREM2	MP17	CXCL8	SDC1
MP18	Mph_TREM2	LAMB3	CD44
Mph_TREM2	MP18	APOE	SORL1
MP18	Mono_FCN1	ANXA2	TLR2
MP17	Mono_FCN1	VEGFA	CD44
MP17	Mph_TREM2	LGALS3	ENG
MP18	Mono_FCN1	HLA-A	LILRB2
MP17	Mono_FCN1	HMGB1	THBD
MP18	gdT_FGFBP2	ZG16B	CXCR4
MP18	Mono_FCN1	LGALS9	CD44
MP4	Mono_FCN1	MIF	CD74_CXCR4
Mph_TREM2	MP4	APOE	LSR
MP17	Mph_TREM2	HMGB1	HAVCR2
MP18	Mono_FCN1	HMGB1	CXCR4
MP4	Mph_TREM2	MIF	CD74_CXCR4
MP4	Mph_TREM2	LGALS3	ENG
MP18	Mono_FCN1	MIF	CD74_CXCR4
MP4	Mph_TREM2	HMGB1	THBD
MP18	Mph_TREM2	HMGB1	CXCR4
MP18	Mono_FCN1	ADAM10	CD44
gdT_FGFBP2	MP18	HMGB1	SDC1
MP18	Mph_TREM2	MIF	CD74_CXCR4
MP17	gdT_FGFBP2	HMGB1	HAVCR2
gdT_FGFBP2	MP17	HMGB1	SDC1
Mph_TREM2	MP18	TIMP2	ITGB1
MP17	Mono_FCN1	MIF	CD74_CXCR4
MP17	Mono_FCN1	ANXA2	TLR2
MP17	gdT_FGFBP2	HLA-E	KLRC1_KLRD1
Mono_FCN1	MP17	EREG	ERBB3
MP17	Mono_FCN1	HMGB1	TLR2
Mono_FCN1	MP4	HBEGF	CD9
Mono_FCN1	MP18	EREG	ERBB3
MP17	Mph_TREM2	MIF	CD74_CXCR4
MP18	Mph_TREM2	HLA-A	LILRB2
MP18	Mono_FCN1	SLPI	PLSCR1
MP4	Mono_FCN1	ANXA2	TLR2
Mono_FCN1	MP18	VEGFA	ITGB1
Mph_TREM2	MP18	MMP12	PLAUR
MP4	Mph_TREM2	HMGB1	TLR2
MP18	Mono_FCN1	HMGB1	THBD
gdT_FGFBP2	MP4	CCL5	SDC1
MP18	Mph_TREM2	SLPI	CD4
MP18	gdT_FGFBP2	HLA-E	KLRC2_KLRD1
MP18	Mph_TREM2	LAMC2	CD44
MP18	Mph_TREM2	SLPI	PLSCR1
MP18	gdT_FGFBP2	MDK	NCL
gdT_FGFBP2	MP18	CCL5	DPP4
gdT_FGFBP2	MP4	CCL5	SDC4
Mph_TREM2	MP17	TIMP2	ITGB1
MP18	Mph_TREM2	ANXA2	TLR2
MP18	Mono_FCN1	HMGB1	TLR2
Mph_TREM2	MP18	HMGB1	SDC1
MP18	gdT_FGFBP2	TFF2	CXCR4
MP18	gdT_FGFBP2	HMGB1	HAVCR2
MP18	Mph_TREM2	ADAM10	GPNMB
Mph_TREM2	MP18	ARPC5	LDLR
MP18	Mph_TREM2	HMGB1	HAVCR2
MP17	Mph_TREM2	LAMB3	CD44
Mono_FCN1	MP17	VEGFA	ITGB1
gdT_FGFBP2	MP18	HLA-A	ERBB2
MP17	Mph_TREM2	HMGB1	THBD
Mph_TREM2	MP17	HMGB1	SDC1
MP17	Mph_TREM2	CALR	LRP1
gdT_FGFBP2	MP18	HSPA8	LDLR
MP18	gdT_FGFBP2	CD55	ADGRE5
MP18	Mph_TREM2	LAMA3	CD44
Mono_FCN1	MP4	AGTRAP	RACK1
Mph_TREM2	MP18	CALR	ITGA3
Mph_TREM2	MP17	ARPC5	LDLR
Mph_TREM2	MP4	AGTRAP	RACK1
Mono_FCN1	MP18	S100A4	ERBB2
MP18	Mph_TREM2	MDK	NCL
MP17	Mph_TREM2	CD99	CD81
Mono_FCN1	MP18	NAMPT	INSR
gdT_FGFBP2	MP17	HSPA8	LDLR
MP18	Mph_TREM2	CD99	CD81
MP4	Mph_TREM2	HMGB1	TLR4
Mph_TREM2	MP4	HBEGF	CD9
gdT_FGFBP2	MP17	HLA-A	ERBB2
Mph_TREM2	MP18	HSPA8	LDLR
Mono_FCN1	MP17	AGTRAP	RACK1
MP18	Mph_TREM2	LGALS3BP	ITGB1
Mph_TREM2	MP17	AGTRAP	RACK1
Mph_TREM2	MP18	PLAU	ITGB1
MP17	Mph_TREM2	LGALS3BP	ITGB1
gdT_FGFBP2	MP17	CD99	CD81
Mono_FCN1	MP18	ARPC5	LDLR
Mph_TREM2	MP18	HLA-A	ERBB2
gdT_FGFBP2	MP18	TGFB1	ITGB1
Mono_FCN1	MP4	CXCL8	SDC1
MP17	gdT_FGFBP2	MDK	NCL
Mono_FCN1	MP17	S100A4	ERBB2
Mph_TREM2	MP17	HSPA8	LDLR
MP18	Mph_TREM2	CALR	LRP1
MP17	Mph_TREM2	HMGB1	TLR2
MP18	Mph_TREM2	HMGB1	THBD
Mph_TREM2	MP17	APOE	SORL1
Mono_FCN1	MP18	AGTRAP	RACK1
MP18	gdT_FGFBP2	CD59	CD2
MP18	gdT_FGFBP2	LAMB3	CD44
MP18	Mph_TREM2	FAM3C	LAMP1
Mono_FCN1	MP4	VCAN	ITGB1
Mph_TREM2	MP18	AGTRAP	RACK1
Mph_TREM2	MP18	ADAM9	ITGB1
Mono_FCN1	MP17	ARPC5	LDLR
MP18	Mono_FCN1	MDK	NCL
MP18	Mono_FCN1	COL6A1	CD44
MP4	Mono_FCN1	HMGB1	HAVCR2
MP17	gdT_FGFBP2	HLA-E	KLRC2_KLRD1
Mph_TREM2	MP17	HLA-A	ERBB2
MP18	Mph_TREM2	MDK	LRP1
MP18	Mono_FCN1	LGALS3BP	ITGB1
Mph_TREM2	MP18	S100A4	ERBB2
MP18	Mph_TREM2	CD59	STAB1
Mono_FCN1	MP4	S100A4	ERBB3
Mono_FCN1	MP18	HLA-A	ERBB2
MP17	Mono_FCN1	LGALS3BP	ITGB1
MP4	gdT_FGFBP2	MDK	NCL
Mono_FCN1	MP17	S100A10	CFTR
Mono_FCN1	MP17	NAMPT	INSR
Mph_TREM2	MP18	ACTR2	LDLR
Mono_FCN1	MP18	HMGB1	SDC1
Mono_FCN1	MP18	ICAM1	MUC1
MP18	Mono_FCN1	ANXA1	FPR1
MP18	Mph_TREM2	MDK	SDC2
MP17	gdT_FGFBP2	ZG16B	CXCR4
MP4	gdT_FGFBP2	HLA-E	KLRC1_KLRD1
Mph_TREM2	MP17	PLAU	ITGB1
MP18	Mph_TREM2	HMGB1	TLR2
MP18	gdT_FGFBP2	LGALS9	PTPRC
Mph_TREM2	MP17	S100A4	ERBB2
Mono_FCN1	MP17	HMGB1	SDC1
Mono_FCN1	MP17	HLA-A	ERBB2
MP18	Mono_FCN1	CIRBP	TREM1
Mph_TREM2	MP18	TGFB1	ITGB1
gdT_FGFBP2	MP17	TGFB1	ITGB1
Mono_FCN1	MP4	IL1B	SIGIRR
MP4	Mph_TREM2	MIF	TNFRSF14
MP18	Mono_FCN1	MDK	SDC2
Mph_TREM2	MP17	ACTR2	LDLR
Mono_FCN1	MP18	TGFB1	ITGB1
MP18	Mono_FCN1	CD55	ADGRE2
Mph_TREM2	MP17	CD99	CD81
Mph_TREM2	MP18	CALM1	INSR
MP18	Mph_TREM2	MIF	TNFRSF14
MP17	Mph_TREM2	HMGB1	TLR4
Mph_TREM2	MP17	C1QB	LRP1
MP17	Mph_TREM2	APP	LRP1
Mph_TREM2	MP17	S100A10	CFTR
Mph_TREM2	MP4	S100A4	ERBB3
MP17	Mph_TREM2	FAM3C	LAMP1
MP18	Mono_FCN1	PSEN1	CD44
MP17	Mph_TREM2	MDK	NCL
Mph_TREM2	MP18	ICAM1	MUC1
Mph_TREM2	MP17	ADAM9	ITGB1
Mph_TREM2	MP18	LGALS3BP	ITGB1
MP17	Mph_TREM2	MIF	TNFRSF14
MP18	gdT_FGFBP2	LGALS3BP	ITGB1
Mph_TREM2	MP17	APOE	LRP5
Mph_TREM2	MP17	CALM1	KCNN4
MP17	Mono_FCN1	CIRBP	TREM1
gdT_FGFBP2	MP4	HMGB1	SDC1
Mph_TREM2	MP18	C1QB	LRP1
MP17	gdT_FGFBP2	LGALS3BP	ITGB1
MP17	Mph_TREM2	CALR	ITGAV
Mono_FCN1	MP18	THBS1	SDC4
Mph_TREM2	MP17	APOE	LRP1
MP18	Mono_FCN1	CD55	ADGRE5
MP17	Mono_FCN1	LAMC2	CD44
MP18	Mono_FCN1	MMP7	CD44
gdT_FGFBP2	MP17	GZMA	F2RL1
Mph_TREM2	MP18	PLAU	ST14
Mph_TREM2	MP4	CXCL8	SDC1
Mono_FCN1	MP18	ACTR2	LDLR
MP17	Mono_FCN1	SLPI	PLSCR1
MP18	Mph_TREM2	HMGB1	TLR4
Mph_TREM2	MP17	TNFSF13B	TFRC
MP18	Mph_TREM2	CD55	ADGRE5
MP18	Mph_TREM2	COL6A1	CD44
MP18	Mono_FCN1	SLPI	CD4
Mono_FCN1	MP18	CXCL2	DPP4
MP18	Mph_TREM2	CALR	ITGAV
Mph_TREM2	MP18	APOE	LRP1
MP17	Mono_FCN1	APP	FPR2
Mph_TREM2	MP18	NAMPT	INSR
Mph_TREM2	MP17	CALM1	INSR
gdT_FGFBP2	MP18	CALM1	INSR
MP17	Mono_FCN1	PSEN1	CD44
Mph_TREM2	MP18	VEGFA	ITGB1
Mph_TREM2	MP18	SPP1	ITGAV_ITGB1
MP4	Mph_TREM2	MDK	NCL
Mono_FCN1	MP17	THBS1	ITGA6
Mph_TREM2	MP18	CALM1	KCNN4
Mph_TREM2	MP18	TIMP2	ITGA3
MP17	Mph_TREM2	SLPI	CD4
Mono_FCN1	MP18	CALM1	INSR
Mph_TREM2	MP17	TGFB1	ITGB1
MP17	Mph_TREM2	SLPI	PLSCR1
Mph_TREM2	MP17	PSAP	SORT1
MP4	Mono_FCN1	CIRBP	TREM1
Mono_FCN1	MP17	ACTR2	LDLR
Mph_TREM2	MP4	HMGB1	SDC1
gdT_FGFBP2	MP17	CALM1	KCNN4
MP18	Mph_TREM2	MDK	SDC3
Mph_TREM2	MP18	APOE	LRP5
MP18	Mph_TREM2	CD55	ADGRE2
Mph_TREM2	MP18	SPP1	ITGAV_ITGB5
Mono_FCN1	MP4	VEGFA	ITGB1
Mono_FCN1	MP17	TGFB1	ITGB1
MP17	Mph_TREM2	ADAM10	GPNMB
Mph_TREM2	MP17	CALM1	PTPRA
MP18	Mono_FCN1	COL1A1	CD44
Mono_FCN1	MP18	HSPA8	LDLR
Mph_TREM2	MP18	CLEC11A	ITGB1
Mono_FCN1	MP17	CALM1	KCNN4
Mono_FCN1	MP18	THBS1	CD47
MP18	Mph_TREM2	TFF2	CXCR4
Mono_FCN1	MP18	RETN	CAP1
MP18	gdT_FGFBP2	NECTIN2	CD96
MP17	Mono_FCN1	MDK	NCL
MP18	Mph_TREM2	APP	LRP1
Mph_TREM2	MP17	LGALS3BP	ITGB1
MP18	Mph_TREM2	PSEN1	CD44
MP18	Mono_FCN1	FAM3D	FPR1
MP4	gdT_FGFBP2	ZG16B	CXCR4
Mph_TREM2	MP17	NAMPT	INSR
MP17	Mph_TREM2	MDK	LRP1
Mono_FCN1	MP18	S100A4	EGFR
MP4	Mph_TREM2	LGALS3BP	ITGB1
MP18	Mph_TREM2	VEGFA	ITGB1
Mono_FCN1	MP18	THBS1	ITGA6
MP18	Mph_TREM2	ADAM9	ITGB1
gdT_FGFBP2	MP17	CALM1	INSR
Mph_TREM2	MP18	ADAM17	ITGB1
MP18	Mph_TREM2	LGALS9	PTPRC
MP17	Mph_TREM2	MDK	SDC2
MP18	Mph_TREM2	ZG16B	CXCR4
Mono_FCN1	MP18	CALR	ITGA3
MP17	Mono_FCN1	FAM3D	FPR1
Mono_FCN1	MP17	THBS1	SDC4
Mono_FCN1	MP17	ICAM1	MUC1
gdT_FGFBP2	MP18	CALM1	KCNN4
Mono_FCN1	MP18	THBS1	SDC1
MP18	Mono_FCN1	LGALS9	PTPRC
MP18	Mono_FCN1	ZG16B	CXCR4
gdT_FGFBP2	MP17	GZMB	IGF2R
MP17	Mph_TREM2	LAMC2	CD44
Mono_FCN1	MP17	CALM1	INSR
Mph_TREM2	MP17	SPP1	ITGAV_ITGB1
Mph_TREM2	MP17	CALR	ITGA3
Mph_TREM2	MP17	SPP1	ITGAV_ITGB5
MP17	Mph_TREM2	APP	NCSTN
MP4	Mono_FCN1	SLPI	PLSCR1
MP18	Mph_TREM2	MMP7	CD44
MP18	gdT_FGFBP2	CEACAM1	HAVCR2
Mph_TREM2	MP17	APOE	SCARB1
Mono_FCN1	MP4	EREG	ERBB3
MP18	Mph_TREM2	CEACAM1	HAVCR2
Mph_TREM2	MP17	APOE	LRP6
gdT_FGFBP2	MP17	AREG	ERBB3
Mono_FCN1	MP17	THBS1	SDC1
MP17	Mph_TREM2	APP	LRP10
Mono_FCN1	MP17	THBS1	CD47
Mono_FCN1	MP18	CALM1	KCNN4
gdT_FGFBP2	MP18	AREG	ERBB3
MP17	Mono_FCN1	MDK	SDC2
gdT_FGFBP2	MP18	GZMB	IGF2R
gdT_FGFBP2	MP17	CALM1	PTPRA
MP4	Mono_FCN1	MDK	NCL
Mph_TREM2	MP17	GRN	SORT1
MP18	Mono_FCN1	APP	FPR2
Mph_TREM2	MP18	SPP1	ITGAV_ITGB6
Mph_TREM2	MP18	TGM2	ITGB1
MP18	Mph_TREM2	LAMB3	CD151
MP17	Mono_FCN1	COL1A1	CD44
MP4	Mph_TREM2	MDK	LRP1
MP4	Mph_TREM2	SLPI	CD4
Mph_TREM2	MP18	TNFSF13B	TFRC
Mph_TREM2	MP18	CALM1	PTPRA
MP4	Mph_TREM2	SLPI	PLSCR1
Mph_TREM2	MP18	S100A4	EGFR
Mono_FCN1	MP17	S100A4	EGFR
Mph_TREM2	MP18	APOE	SCARB1
Mph_TREM2	MP18	CALR	ITGAV
Mph_TREM2	MP18	LGALS9	CD47
gdT_FGFBP2	MP18	ARF6	SMAP1
Mph_TREM2	MP18	CXCL2	DPP4
MP4	Mph_TREM2	MDK	SDC2
MP18	Mono_FCN1	LAMA5	CD44
Mph_TREM2	MP17	ADAM9	ITGA6
Mph_TREM2	MP4	APOE	LDLR
MP4	Mono_FCN1	LGALS3BP	ITGB1
Mph_TREM2	MP17	CLEC11A	ITGB1
MP18	Mono_FCN1	ADAM9	ITGB1
Mph_TREM2	MP18	GRN	EGFR
Mph_TREM2	MP18	SIRPA	CD47
MP18	Mph_TREM2	CD47	SIRPA
MP17	Mph_TREM2	GNAS	ADCY7
Mph_TREM2	MP17	CALM1	KCNQ1
Mono_FCN1	MP17	TNFSF13B	TFRC
MP18	Mph_TREM2	COL1A1	CD44
Mph_TREM2	MP17	ADAM17	ITGB1
gdT_FGFBP2	MP17	ARF6	SMAP1
Mph_TREM2	MP17	ICAM1	MUC1
MP17	gdT_FGFBP2	CD59	CD2
MP17	Mono_FCN1	LAMC1	CD44
Mono_FCN1	MP18	HBEGF	CD82
Mph_TREM2	MP18	F13A1	ITGB1
Mph_TREM2	MP17	LGALS9	SLC1A5
Mph_TREM2	MP17	TGM2	ITGB1
MP4	Mono_FCN1	MDK	SDC2
Mph_TREM2	MP18	ADAM17	MUC1
Mph_TREM2	MP17	PLAU	ST14
Mph_TREM2	MP17	S100A4	EGFR
MP17	gdT_FGFBP2	NECTIN2	CD96
MP18	Mph_TREM2	VEGFA	NRP1
Mono_FCN1	MP17	VEGFA	EPHB2
Mono_FCN1	MP18	THBS1	ITGA3_ITGB1
MP18	Mph_TREM2	SPINT1	ST14
Mono_FCN1	MP17	AREG	ERBB3
Mph_TREM2	MP17	LGALS9	CD47
MP18	Mph_TREM2	GNAS	ADCY7
MP17	Mph_TREM2	CD99	PILRA
MP17	Mph_TREM2	MDK	SDC3
MP18	Mono_FCN1	COL1A2	CD44
MP17	Mph_TREM2	CD59	STAB1
Mph_TREM2	MP18	ARF1	INSR
MP17	Mph_TREM2	APP	TNFRSF21
gdT_FGFBP2	MP17	FAM3C	LAMP1
MP18	Mph_TREM2	VEGFA	SIRPA
MP17	Mph_TREM2	ZG16B	CXCR4
MP17	gdT_FGFBP2	CD55	ADGRE5
Mph_TREM2	MP17	TIMP2	ITGA3
Mph_TREM2	MP18	ADAM9	ITGA6
Mph_TREM2	MP17	GRN	EGFR
Mph_TREM2	MP18	CALM3	INSR
MP18	Mph_TREM2	ADAM10	TREM2
Mph_TREM2	MP17	F13A1	ITGB1
MP17	Mph_TREM2	CD47	SIRPA
Mph_TREM2	MP17	SIRPA	CD47
MP18	Mph_TREM2	AGRN	ITGB1
MP18	Mph_TREM2	CD99	PILRA
MP18	Mph_TREM2	HSPG2	ITGB1
Mono_FCN1	MP17	HBEGF	CD82
MP18	Mph_TREM2	APP	NCSTN
MP18	Mono_FCN1	TFF2	CXCR4
gdT_FGFBP2	MP17	CD99	PILRB
Mono_FCN1	MP18	AREG	ERBB3
gdT_FGFBP2	MP17	CALM1	KCNQ1
MP4	Mono_FCN1	FAM3D	FPR1
MP18	Mph_TREM2	MDK	SORL1
MP18	Mph_TREM2	APP	LRP10
MP17	Mph_TREM2	COL1A1	CD44
MP18	gdT_FGFBP2	MYL9	CD69
Mph_TREM2	MP18	GSTP1	EGFR
MP4	Mph_TREM2	FABP5	RXRA
Mph_TREM2	MP17	ARF1	INSR
Mono_FCN1	MP17	CALM1	KCNQ1
MP18	Mph_TREM2	LAMA5	CD44
Mono_FCN1	MP17	CD55	ADGRE5
Mph_TREM2	MP18	CALM1	KCNQ1
Mph_TREM2	MP17	CALM3	INSR
MP18	Mph_TREM2	LGALS3BP	CD33
MP17	Mph_TREM2	LGALS3BP	CD33
gdT_FGFBP2	MP18	TGFB1	LPP
MP17	Mph_TREM2	ADAM10	TREM2
MP18	Mono_FCN1	ZG16B	TLR2
MP18	Mph_TREM2	APP	TNFRSF21
MP4	Mph_TREM2	MDK	SDC3
Mono_FCN1	MP18	CD55	ADGRE5
MP17	Mph_TREM2	ADAM15	ITGB1
Mono_FCN1	MP18	VCAN	EGFR
MP17	Mph_TREM2	LAMC1	CD44
Mph_TREM2	MP18	LGALS9	SLC1A5
Mono_FCN1	MP18	EREG	EGFR_ERBB2
MP18	Mono_FCN1	CEACAM1	HAVCR2
Mph_TREM2	MP18	PLAU	ITGA3
MP18	Mph_TREM2	ADAM15	ITGB1
MP4	Mph_TREM2	FAM3C	LAMP1
Mono_FCN1	MP18	VEGFA	ITGAV
gdT_FGFBP2	MP17	CKLF	LRP6
MP17	Mph_TREM2	AGRN	ITGB1
Mph_TREM2	MP17	GSTP1	EGFR
Mph_TREM2	MP18	ANXA1	EGFR
MP18	gdT_FGFBP2	FAM3C	CLEC2D
MP4	Mph_TREM2	CD59	STAB1
Mph_TREM2	MP18	APP	LRP10
gdT_FGFBP2	MP17	TGFB1	LPP
Mph_TREM2	MP4	ARPC5	LDLR
MP18	Mph_TREM2	MELTF	TFRC
Mph_TREM2	MP18	LRPAP1	LDLR
MP18	Mono_FCN1	AGRN	ITGB1
Mono_FCN1	MP18	ANXA1	EGFR
MP18	Mph_TREM2	SPON2	ITGB2
MP18	Mph_TREM2	COL1A2	CD44
Mph_TREM2	MP18	RTN4	GJB2
Mph_TREM2	MP17	CD99	PILRB
MP18	Mono_FCN1	HSPG2	ITGB1
MP17	Mph_TREM2	HSPG2	ITGB1
Mph_TREM2	MP18	CD209	CEACAM1
Mph_TREM2	MP17	RTN4	GJB2
Mph_TREM2	MP18	GNAI2	EGFR
Mph_TREM2	MP17	FABP5	RXRA
gdT_FGFBP2	MP18	TIGIT	NECTIN2
MP18	gdT_FGFBP2	NECTIN2	TIGIT
Mph_TREM2	MP18	LGALS9	MET
MP4	Mph_TREM2	ZG16B	CXCR4
gdT_FGFBP2	MP18	CALM1	KCNQ1
Mph_TREM2	MP4	HSPA8	LDLR
Mono_FCN1	MP4	ARPC5	LDLR
MP18	Mono_FCN1	FAM3C	LAMP1
Mono_FCN1	MP18	ARF1	INSR
Mono_FCN1	MP17	VCAN	EGFR
Mph_TREM2	MP17	GNAI2	IGF1R
MP17	Mono_FCN1	ZG16B	CXCR4
MP17	Mono_FCN1	LAMA5	CD44
Mono_FCN1	MP17	EREG	EGFR_ERBB2
Mph_TREM2	MP18	TGM2	SDC4
MP18	Mono_FCN1	FAM3D	FPR2
Mono_FCN1	MP4	THBS1	CD47
gdT_FGFBP2	MP4	HSPA8	LDLR
Mono_FCN1	MP18	ADM	RAMP1
Mph_TREM2	MP18	ADAM9	ITGA3
MP18	Mph_TREM2	HEBP1	FPR3
MP17	Mph_TREM2	MDK	SORL1
MP18	Mph_TREM2	LAMC2	CD151
Mph_TREM2	MP17	ANXA1	EGFR
MP4	Mph_TREM2	ADAM15	ITGB1
MP18	Mph_TREM2	FAM3D	FPR1
MP17	Mph_TREM2	VEGFA	NRP1
MP18	gdT_FGFBP2	COL17A1	ITGA1_ITGB1
Mph_TREM2	MP17	LRPAP1	LDLR
MP17	Mono_FCN1	CD55	ADGRE2
MP17	Mono_FCN1	SLPI	CD4
Mono_FCN1	MP17	ANXA1	EGFR
Mph_TREM2	MP4	ACTR2	LDLR
Mono_FCN1	MP17	VEGFA	ITGAV
MP17	Mono_FCN1	ADAM15	ITGB1
Mono_FCN1	MP18	JAML	CXADR
MP18	Mono_FCN1	CXADR	JAML
MP17	Mono_FCN1	FAM3D	FPR2
Mph_TREM2	MP17	GNAI2	EGFR
Mono_FCN1	MP17	ARF1	INSR
MP18	Mono_FCN1	ADAM15	ITGB1
MP17	Mph_TREM2	MELTF	TFRC
Mono_FCN1	MP18	RTN4	GJB2
MP4	gdT_FGFBP2	NECTIN2	CD96
Mph_TREM2	MP18	SPINT1	ST14
Mph_TREM2	MP18	TNFSF12	TNFRSF12A
Mono_FCN1	MP17	RTN4	GJB2
MP17	Mph_TREM2	FAM3D	FPR1
MP17	Mono_FCN1	CD55	ADGRE5
MP18	Mph_TREM2	ARF6	SMAP1
Mph_TREM2	MP17	CALM3	KCNQ1
MP17	Mph_TREM2	CD55	ADGRE5
Mono_FCN1	MP4	THBS1	ITGA6
Mph_TREM2	MP18	TGFB1	LPP
MP17	Mono_FCN1	AGRN	ITGB1
Mph_TREM2	MP4	LGALS9	SLC1A5
Mph_TREM2	MP17	BSG	SLC16A1
MP17	Mph_TREM2	HEBP1	FPR3
Mono_FCN1	MP4	THBS1	SDC1
Mono_FCN1	MP18	VEGFA	EGFR
MP18	Mph_TREM2	VEGFA	NRP2
Mono_FCN1	MP17	ADAM9	ITGA6
gdT_FGFBP2	MP18	CALM3	INSR
Mph_TREM2	MP17	MMP9	EPHB2
MP4	Mph_TREM2	APP	LRP1
Mono_FCN1	MP4	THBS1	SDC4
gdT_FGFBP2	MP18	ARF1	INSR
MP18	Mph_TREM2	ZG16B	TLR2
Mono_FCN1	MP18	HBEGF	EGFR_ERBB2
MP17	Mono_FCN1	HSPG2	ITGB1
Mono_FCN1	MP18	TGFB1	LPP
MP17	Mph_TREM2	SPON2	ITGB2
Mph_TREM2	MP18	LGALS9	PTPRK
Mono_FCN1	MP4	ACTR2	LDLR
Mph_TREM2	MP4	ICAM1	MUC1
MP18	Mph_TREM2	GDF15	TGFBR2
Mph_TREM2	MP17	LGALS9	MET
MP17	Mono_FCN1	ZG16B	TLR2
Mph_TREM2	MP18	LRPAP1	SORL1
MP4	Mph_TREM2	MDK	SORL1
Mono_FCN1	MP18	GNAI2	EGFR
Mph_TREM2	MP18	HBEGF	CD82
Mono_FCN1	MP17	ADM	RAMP1
Mph_TREM2	MP4	PLAU	ST14
MP18	Mph_TREM2	LAMA3	SDC2
Mono_FCN1	MP18	MIF	EGFR
MP18	Mph_TREM2	PLA2G2A	ITGB1
Mph_TREM2	MP17	LGALS9	PTPRK
MP4	Mono_FCN1	ADAM15	ITGB1
MP17	Mph_TREM2	CD55	ADGRE2
Mph_TREM2	MP18	A2M	LRP1
MP17	gdT_FGFBP2	FAM3C	CLEC2D
MP18	Mph_TREM2	CD24	SIGLEC10
MP18	gdT_FGFBP2	AGRN	ITGB1
Mph_TREM2	MP17	TGFB1	LPP
Mph_TREM2	MP17	ADAM17	MUC1
MP4	gdT_FGFBP2	CD59	CD2
MP17	Mph_TREM2	LAMA5	CD44
Mph_TREM2	MP18	CALM3	EGFR
Mph_TREM2	MP17	A2M	LRP1
Mono_FCN1	MP17	GNAI2	IGF1R
Mph_TREM2	MP17	CKLF	LRP6
Mono_FCN1	MP18	CALM3	INSR
MP18	gdT_FGFBP2	HSPG2	ITGB1
MP18	Mono_FCN1	SPON2	ITGB2
Mono_FCN1	MP17	VEGFA	EGFR
MP18	Mph_TREM2	LRPAP1	LRP1
Mono_FCN1	MP17	LGALS9	SLC1A5
MP17	Mph_TREM2	LRPAP1	LRP1
Mph_TREM2	MP17	PLAU	ITGA3
MP17	Mono_FCN1	CXADR	JAML
Mono_FCN1	MP17	JAML	CXADR
MP18	gdT_FGFBP2	COL6A1	ITGA1_ITGB1
gdT_FGFBP2	MP17	CD96	NECTIN1
MP17	gdT_FGFBP2	NECTIN1	CD96
Mph_TREM2	MP4	ADAM9	ITGA6
Mono_FCN1	MP17	HBEGF	EGFR_ERBB2
Mono_FCN1	MP17	TGFB1	LPP
MP18	gdT_FGFBP2	LGALS9	HAVCR2
gdT_FGFBP2	MP17	CALM3	INSR
Mph_TREM2	MP18	MMP9	IFNAR1
MP18	Mono_FCN1	PLA2G2A	ITGB1
gdT_FGFBP2	MP17	ARF1	INSR
Mph_TREM2	MP18	CALM3	KCNQ1
MP18	Mph_TREM2	LGALS9	HAVCR2
Mono_FCN1	MP17	THBS1	ITGA3_ITGB1
MP18	gdT_FGFBP2	CD58	CD2
MP4	Mono_FCN1	ZG16B	CXCR4
Mono_FCN1	MP4	ICAM1	MUC1
MP18	Mono_FCN1	LAMA3	SDC2
Mono_FCN1	MP17	GNAI2	EGFR
Mph_TREM2	MP17	HBEGF	CD82
Mph_TREM2	MP17	APP	LRP10
Mono_FCN1	MP17	MIF	EGFR
MP18	Mph_TREM2	VEGFA	ITGAV
Mph_TREM2	MP17	PLAU	IGF2R
MP18	Mph_TREM2	ADAM9	ITGAV
MP17	Mph_TREM2	LAMB3	CD151
Mph_TREM2	MP17	CALM3	EGFR
Mono_FCN1	MP18	ADAM9	ITGA6
Mph_TREM2	MP18	PLAU	ITGB5
MP17	gdT_FGFBP2	CEACAM1	HAVCR2
MP18	Mph_TREM2	SPON2	ITGB1
Mono_FCN1	MP17	CKLF	LRP6
Mph_TREM2	MP18	SEMA4A	PLXNB2
Mono_FCN1	MP17	THBS1	LRP5
Mph_TREM2	MP18	ARF6	SMAP1
MP17	Mph_TREM2	CEACAM1	HAVCR2
Mph_TREM2	MP18	ICAM1	IL2RG
MP4	Mono_FCN1	APP	FPR2
Mph_TREM2	MP17	LRPAP1	SORL1
MP18	Mph_TREM2	LGALS9	LRP1
MP18	Mph_TREM2	AGRN	LRP1
MP17	Mph_TREM2	GDF15	TGFBR2
Mph_TREM2	MP17	TGM2	SDC4
Mono_FCN1	MP17	CALM3	INSR
MP17	gdT_FGFBP2	NECTIN2	TIGIT
gdT_FGFBP2	MP17	TIGIT	NECTIN2
Mph_TREM2	MP17	ARF6	SMAP1
Mono_FCN1	MP17	THBS1	LRP1
MP17	Mph_TREM2	SPINT1	ST14
Mph_TREM2	MP18	PLAU	IGF2R
Mph_TREM2	MP18	PLAU	LRP1
MP18	Mph_TREM2	HSPG2	LRP1
MP18	Mono_FCN1	HLA-F	LILRB2
MP18	Mph_TREM2	ZG16B	TLR4
Mph_TREM2	MP18	BSG	SLC16A1
MP18	Mph_TREM2	SERPINE2	LRP1
Mph_TREM2	MP17	PLAU	LRP1
Mph_TREM2	MP18	LGALS9	LRP1
MP4	Mono_FCN1	SLPI	CD4
Mph_TREM2	MP17	MMP9	IFNAR1
MP17	Mph_TREM2	LIN7C	ABCA1
Mph_TREM2	MP17	PLAU	ITGB5
MP18	Mono_FCN1	SPON2	ITGB1
Mph_TREM2	MP17	LGALS9	LRP1
Mph_TREM2	MP17	ADAM9	ITGA3
Mono_FCN1	MP18	THBS1	LRP1
gdT_FGFBP2	MP18	TGFB1	ITGB8
MP17	Mono_FCN1	F12	CD93
MP17	Mono_FCN1	SPON2	ITGB2
Mph_TREM2	MP18	ADAM10	MET
gdT_FGFBP2	MP4	AREG	ERBB3
MP18	Mph_TREM2	ALCAM	NRP1
Mph_TREM2	MP18	ADM	RAMP1
Mono_FCN1	MP18	TIMP2	ITGA3
MP4	Mono_FCN1	ZG16B	TLR2
Mono_FCN1	MP18	THBS1	LRP5
MP17	Mph_TREM2	ALCAM	NRP1
MP18	Mph_TREM2	HLA-F	LILRB2
gdT_FGFBP2	MP18	TGFB1	ITGB5
gdT_FGFBP2	MP17	BSG	SLC16A1
Mono_FCN1	MP18	INHBA	BAMBI
MP18	Mono_FCN1	COL1A1	CD93
Mph_TREM2	MP18	ADAM9	ITGB5
MP17	Mph_TREM2	SPON2	ITGB1
MP4	Mono_FCN1	FAM3D	FPR2
Mph_TREM2	MP18	ADAM9	ITGAV
gdT_FGFBP2	MP17	CALM3	KCNQ1
MP4	Mph_TREM2	LRPAP1	LRP1
Mono_FCN1	MP18	LRPAP1	LDLR
MP17	Mph_TREM2	ZG16B	TLR2
MP18	Mph_TREM2	LIN7C	ABCA1
gdT_FGFBP2	MP17	TGFB1	ITGB5
Mono_FCN1	MP17	THBS1	SCARB1
MP4	Mph_TREM2	FAM3D	FPR1
Mono_FCN1	MP18	LGALS9	SLC1A5
Mph_TREM2	MP18	ADAM10	TSPAN15
MP17	Mono_FCN1	SPON2	ITGB1
gdT_FGFBP2	MP17	TGFB1	ACVR1B_TGFBR2
Mph_TREM2	MP18	ICAM1	EGFR
MP17	Mph_TREM2	VEGFB	NRP1
MP17	Mph_TREM2	AGRN	LRP1
gdT_FGFBP2	MP18	TGFB1	ITGAV_ITGB6
Mono_FCN1	MP18	THBS1	SCARB1
Mono_FCN1	MP18	ADAM10	MET
Mono_FCN1	MP18	ICAM1	EGFR
MP17	Mph_TREM2	SERPINE2	LRP1
MP18	Mono_FCN1	F12	CD93
MP18	Mph_TREM2	ADAM9	ITGB5
gdT_FGFBP2	MP18	CALM3	EGFR
MP18	gdT_FGFBP2	HHLA2	TMIGD2
MP17	Mono_FCN1	COL1A1	CD93
gdT_FGFBP2	MP18	TGFB1	EGFR
Mph_TREM2	MP4	LRPAP1	LDLR
MP17	gdT_FGFBP2	CD58	CD2
Mph_TREM2	MP18	APP	TNFRSF21
Mph_TREM2	MP17	ADAM9	ITGB5
Mph_TREM2	MP18	HBEGF	EGFR_ERBB2
MP4	Mph_TREM2	LGALS3BP	CD33
MP18	gdT_FGFBP2	PLA2G2A	ITGB1
gdT_FGFBP2	MP17	TGFB1	ITGB8
MP18	Mph_TREM2	MMP7	CD151
Mph_TREM2	MP17	ADAM9	ITGAV
gdT_FGFBP2	MP18	CALM3	KCNQ1
MP17	Mph_TREM2	HSPG2	LRP1
Mono_FCN1	MP18	CALM3	EGFR
Mono_FCN1	MP4	AREG	ERBB3
Mono_FCN1	MP17	ICAM1	EGFR
Mph_TREM2	MP17	SPINT1	ST14
gdT_FGFBP2	MP17	CALM3	EGFR
gdT_FGFBP2	MP17	TGFB1	EGFR
Mph_TREM2	MP17	ICAM1	EGFR
Mph_TREM2	MP18	TGFB1	ITGB8
gdT_FGFBP2	MP18	AREG	EGFR_ERBB2
MP18	Mph_TREM2	CCL15	CCR1
MP4	gdT_FGFBP2	FAM3C	CLEC2D
MP17	gdT_FGFBP2	LAMC1	ITGA1
MP18	Mono_FCN1	COL1A2	CD93
Mph_TREM2	MP18	TLN1	ITGB5
MP4	Mph_TREM2	APP	NCSTN
MP18	Mph_TREM2	COL1A1	CD93
Mono_FCN1	MP18	LGALS9	MET
Mono_FCN1	MP17	LRPAP1	LDLR
Mono_FCN1	MP18	ADAM10	TSPAN15
Mph_TREM2	MP17	HBEGF	EGFR_ERBB2
Mph_TREM2	MP17	ADAM10	MET
Mph_TREM2	MP17	LRPAP1	SORT1
MP4	Mph_TREM2	APP	LRP10
Mph_TREM2	MP18	PTPN6	EGFR
Mph_TREM2	MP18	APP	TSPAN15
Mph_TREM2	MP17	ADAM10	TSPAN15
MP17	Mph_TREM2	CCL15	CCR1
gdT_FGFBP2	MP17	AREG	EGFR_ERBB2
Mono_FCN1	MP18	TGFB1	ITGB8
MP18	Mph_TREM2	TFPI	LRP1
Mph_TREM2	MP18	TGFB1	ITGB5
Mono_FCN1	MP18	ADAM9	ITGA3
Mph_TREM2	MP17	TNFSF12	TNFRSF12A
MP4	Mph_TREM2	ZG16B	TLR2
MP17	Mph_TREM2	COL1A1	CD93
MP18	Mono_FCN1	MELTF	TFRC
Mph_TREM2	MP17	ADM	RAMP1
Mph_TREM2	MP17	TLN1	ITGB5
Mph_TREM2	MP18	ADAM17	MET
MP17	Mph_TREM2	F12	CD93
MP17	Mph_TREM2	ZG16B	TLR4
MP4	Mph_TREM2	GDF15	TGFBR2
MP18	Mph_TREM2	PLA2G2A	ITGAV
MP18	Mph_TREM2	COL1A2	CD93
Mph_TREM2	MP17	PTPN6	EGFR
Mono_FCN1	MP18	TGFB1	ITGB5
MP4	Mph_TREM2	APP	TNFRSF21
MP17	Mph_TREM2	CD24	SIGLEC10
MP18	Mph_TREM2	ADAM10	AXL
Mph_TREM2	MP17	TGFB1	ITGB5
MP17	Mph_TREM2	AZGP1	ITGAV
MP17	Mph_TREM2	LMAN1	MCFD2
Mph_TREM2	MP18	TGFB1	ITGAV_ITGB6
Mono_FCN1	MP17	ADAM10	MET
Mono_FCN1	MP18	AREG	EGFR_ERBB2
MP17	Mph_TREM2	LAMC2	CD151
MP18	Mph_TREM2	CGN	TGFBR2
Mono_FCN1	MP17	ADAM10	TSPAN15
MP18	Mph_TREM2	ANG	PLXNB2
MP4	gdT_FGFBP2	NECTIN2	TIGIT
gdT_FGFBP2	MP4	TIGIT	NECTIN2
Mph_TREM2	MP18	TGFB1	EGFR
Mph_TREM2	MP18	LGALS8	ITGA3
gdT_FGFBP2	MP18	TLN1	ITGB5
Mph_TREM2	MP17	VEGFA	EPHB2
MP18	Mono_FCN1	PLA2G2A	ITGA5
Mph_TREM2	MP17	APP	TSPAN15
Mono_FCN1	MP4	LGALS9	SLC1A5
Mph_TREM2	MP17	TGFB1	ITGB8
Mph_TREM2	MP17	SEMA4A	PLXNB2
MP18	gdT_FGFBP2	NECTIN4	TIGIT
Mph_TREM2	MP4	TNFSF12	TNFRSF12A
MP18	Mph_TREM2	F12	CD93
Mono_FCN1	MP17	TGFB1	ITGB5
Mono_FCN1	MP18	TGFB1	ITGAV_ITGB6
MP17	Mph_TREM2	GAS6	MERTK
Mph_TREM2	MP17	TGFB1	ACVR1B_TGFBR2
MP17	Mono_FCN1	CEACAM1	HAVCR2
MP18	Mph_TREM2	SPON2	ITGAM
MP18	Mph_TREM2	CGN	TGFBR1
Mph_TREM2	MP4	ADAM17	MUC1
Mono_FCN1	MP18	TGFB1	EGFR
Mono_FCN1	MP17	AREG	EGFR_ERBB2
MP18	Mono_FCN1	COL1A1	CD36
Mono_FCN1	MP18	LGALS9	PTPRK
MP18	Mph_TREM2	PLA2G2A	ITGA5
MP17	Mono_FCN1	LIN7C	ABCA1
Mono_FCN1	MP17	LGALS9	MET
Mph_TREM2	MP17	ADAM10	TSPAN12
MP18	Mph_TREM2	ADAM10	TSPAN14
Mono_FCN1	MP17	TGFB1	ITGB8
Mph_TREM2	MP17	TGFB1	EGFR
MP18	Mph_TREM2	HLA-F	LILRB1
MP17	Mph_TREM2	ADAM15	ITGAV
gdT_FGFBP2	MP17	TLN1	ITGB5
MP17	Mph_TREM2	ADAM10	AXL
Mph_TREM2	MP18	ETV5	ERBB2
Mono_FCN1	MP17	LGALS9	PTPRK
Mph_TREM2	MP4	ADAM10	TSPAN15
MP18	Mph_TREM2	AZGP1	ITGAV
Mono_FCN1	MP17	TGFB1	ACVR1B_TGFBR2
MP18	Mph_TREM2	ADAM15	ITGAV
MP17	Mono_FCN1	COL1A1	CD36
MP4	Mph_TREM2	ZG16B	TLR4
Mph_TREM2	MP18	SERPING1	LRP1
Mph_TREM2	MP4	TGM2	SDC4
MP17	Mph_TREM2	GAS6	AXL
Mph_TREM2	MP17	ETV5	ERBB2
Mph_TREM2	MP18	LMAN1	MCFD2
Mph_TREM2	MP17	CD209	CEACAM1
MP17	Mph_TREM2	SPON2	ITGAM
MP17	Mph_TREM2	SEMA3C	NRP1_NRP2_PLXND1
Mph_TREM2	MP17	LMAN1	MCFD2
Mono_FCN1	MP17	TGFB1	EGFR
Mono_FCN1	MP4	ADAM9	ITGA6
MP18	Mph_TREM2	LRPAP1	SORT1
Mph_TREM2	MP17	ADAM17	MET
MP18	Mono_FCN1	COL1A2	CD36
MP18	Mph_TREM2	COL1A1	CD36
MP17	Mono_FCN1	ADAM15	ITGA5
Mono_FCN1	MP18	TLN1	ITGB5
MP18	Mono_FCN1	LIN7C	ABCA1
MP4	Mph_TREM2	SPINT1	ST14
Mono_FCN1	MP17	ADAM10	TSPAN12
Mono_FCN1	MP18	PTPN6	EGFR
MP18	Mono_FCN1	ADAM15	ITGA5
MP18	Mph_TREM2	LMAN1	MCFD2
Mono_FCN1	MP4	JAML	CXADR
MP4	Mono_FCN1	CXADR	JAML
MP18	Mph_TREM2	SEMA3C	NRP1_NRP2_PLXND1
MP17	Mph_TREM2	JAG1	CD46
Mph_TREM2	MP17	APP	TSPAN12
gdT_FGFBP2	MP18	PTPN6	EGFR
MP17	Mph_TREM2	COL1A1	CD36
Mono_FCN1	MP4	ADAM10	TSPAN15
MP17	Mph_TREM2	ANG	PLXNB2
MP4	Mph_TREM2	ADAM15	ITGAV
Mph_TREM2	MP4	APP	TSPAN15
MP18	Mph_TREM2	JAG1	CD46
Mph_TREM2	MP17	TGM2	ADGRG1
MP18	Mph_TREM2	PSEN1	NCSTN
MP18	Mph_TREM2	GAS6	MERTK
MP18	Mono_FCN1	COL1A1	ITGA5
MP18	Mph_TREM2	COL1A2	CD36
MP17	Mph_TREM2	HSPA4	TLR4
MP18	Mph_TREM2	VCL	ITGB5
MP18	Mono_FCN1	CCL15	CCR1
MP18	Mph_TREM2	MFGE8	ITGAV
Mono_FCN1	MP17	PTPN6	EGFR
Mono_FCN1	MP17	ADAM9	ITGA3
gdT_FGFBP2	MP17	PTPN6	EGFR
MP17	Mph_TREM2	CGN	TGFBR2
MP17	Mono_FCN1	CCL15	CCR1
MP17	Mono_FCN1	COL1A1	ITGA5
Mph_TREM2	MP17	APP	LRP6
MP4	Mono_FCN1	ADAM15	ITGA5
Mph_TREM2	MP18	GPI	AMFR
MP17	Mph_TREM2	TXLNA	STX4
MP18	Mph_TREM2	GAS6	AXL
MP18	Mono_FCN1	SPON2	ITGAM
Mph_TREM2	MP17	GPI	AMFR
Mph_TREM2	MP17	ADAM17	RHBDF2
MP18	Mono_FCN1	SPON2	ITGA5
MP17	Mph_TREM2	PSEN1	NCSTN
MP17	Mph_TREM2	CGN	TGFBR1
MP17	Mph_TREM2	ADAM15	ITGA5
MP4	Mph_TREM2	ITGB3BP	ITGB5
MP18	Mph_TREM2	HSPA4	TLR4
MP4	Mph_TREM2	LMAN1	MCFD2
Mph_TREM2	MP17	SPTAN1	PTPRA
Mph_TREM2	MP17	LGALS8	ITGA3
Mph_TREM2	MP18	TGM2	ADGRG1
MP18	Mph_TREM2	ADAM15	ITGA5
MP18	Mono_FCN1	ADAM17	ITGA5
MP17	Mph_TREM2	VCL	ITGB5
MP17	Mono_FCN1	SPON2	ITGAM
MP17	Mono_FCN1	SPON2	ITGA5
MP18	Mph_TREM2	COL1A1	ITGA5
Mph_TREM2	MP18	PSEN1	NCSTN
MP17	Mph_TREM2	SEMA4G	PLXNB2
MP17	Mph_TREM2	TGS1	RXRA
MP17	Mph_TREM2	SPON2	ITGA5
MP17	Mph_TREM2	LTBP3	ITGB5
MP17	Mono_FCN1	TXLNA	STX4
MP17	Mph_TREM2	COL1A1	ITGA5
MP17	Mph_TREM2	ITGB3BP	ITGB5
MP4	Mph_TREM2	ADAM15	ITGA5
MP18	Mph_TREM2	SPON2	ITGA5
Mph_TREM2	MP17	PTDSS1	SCARB1
Mph_TREM2	MP17	SEMA4A	PLXNB1
MP18	Mph_TREM2	LTBP3	ITGB5
MP18	Mph_TREM2	MFGE8	ITGB5
MP18	Mph_TREM2	TGS1	RXRA
Mph_TREM2	MP18	PTDSS1	JMJD6
Mph_TREM2	MP18	SEMA4A	PLXNB1
Mph_TREM2	MP18	PTDSS1	SCARB1
Mph_TREM2	MP18	SPTAN1	PTPRA
Mph_TREM2	MP4	SEMA4A	PLXNB2

## Sheet: group 2
TableS5.The ligand-receptor pairs between MPs and TME in niches
Source	Target	Ligand_complex	Receptor_complex
MP22	CD4_Tcm_CD40LG	TFF3	CXCR4
MP22	gdT_IL23	TFF3	CXCR4
MP9	CD4_Tcm_CD40LG	TFF3	CXCR4
MP16	Mph_LYVE2	APP	CD74
MP9	gdT_IL23	TFF3	CXCR4
MP10	CD4_Tcm_CD40LG	TFF3	CXCR4
MP10	gdT_IL23	TFF3	CXCR4
MP1	CD4_Tcm_CD40LG	HMGB1	CXCR4
MP9	CD4_Tcm_CD40LG	HMGB1	CXCR4
MP1	CD4_Tcm_CD40LG	TFF3	CXCR4
MP1	gdT_IL23	HMGB1	CXCR4
MP9	gdT_IL23	HMGB1	CXCR4
MP10	CD4_Tcm_CD40LG	HMGB1	CXCR4
MP10	gdT_IL23	HMGB1	CXCR4
MP1	gdT_IL23	TFF3	CXCR4
MP22	Mph_LYVE2	APP	CD74
MP16	CD4_Tcm_CD40LG	HMGB1	CXCR4
MP10	Mph_LYVE2	APP	CD74
MP16	gdT_IL23	HMGB1	CXCR4
MP22	CD4_Tcm_CD40LG	HMGB1	CXCR4
MP22	gdT_IL23	HMGB1	CXCR4
MP9	Mph_LYVE2	APP	CD74
Mph_LYVE2	MP9	C1QB	C1QBP
MP22	Mph_LYVE2	HLA-A	APLP2
gdT_IL23	MP16	HLA-A	APLP2
MP16	Mph_LYVE2	HLA-A	APLP2
CD4_Tcm_CD40LG	MP16	HLA-A	APLP2
MP16	CD4_Tcm_CD40LG	TFF3	CXCR4
Mph_LYVE2	MP22	TIMP1	CD63
MP16	gdT_IL23	TFF3	CXCR4
Mph_LYVE2	MP16	TIMP1	CD63
MP22	Mph_LYVE2	TFF3	CXCR4
gdT_IL23	MP22	HLA-A	APLP2
CD4_Tcm_CD40LG	MP22	HLA-A	APLP2
gdT_IL23	MP9	HLA-A	APLP2
MP9	Mph_LYVE2	RPS19	C5AR1
CD4_Tcm_CD40LG	MP9	HLA-A	APLP2
MP1	Mph_LYVE2	RPS19	C5AR1
MP22	CD4_Tcm_CD40LG	HLA-B	CD3D
MP16	CD4_Tcm_CD40LG	HLA-B	CD3D
Mph_LYVE2	MP16	HLA-A	APLP2
MP1	Mph_LYVE2	APP	CD74
MP10	Mph_LYVE2	RPS19	C5AR1
Mph_LYVE2	MP9	VIM	CD44
MP22	Mph_LYVE2	RPS19	C5AR1
MP10	CD4_Tcm_CD40LG	HLA-B	CD3D
MP16	Mph_LYVE2	RPS19	C5AR1
MP9	CD4_Tcm_CD40LG	HLA-B	CD3D
MP16	gdT_IL23	PLA2G2A	ITGB1
Mph_LYVE2	MP9	TIMP1	CD63
Mph_LYVE2	MP1	TIMP1	CD63
MP9	Mph_LYVE2	TIMP1	CD63
Mph_LYVE2	MP1	C1QB	C1QBP
CD4_Tcm_CD40LG	MP9	VIM	CD44
MP22	Mph_LYVE2	COPA	CD74
Mph_LYVE2	MP16	C1QB	C1QBP
MP9	Mph_LYVE2	COPA	CD74
gdT_IL23	MP22	TIMP1	CD63
gdT_IL23	MP1	HLA-A	APLP2
MP16	Mph_LYVE2	COPA	CD74
CD4_Tcm_CD40LG	MP1	HLA-A	APLP2
gdT_IL23	MP16	TIMP1	CD63
MP16	gdT_IL23	APP	CD74
gdT_IL23	MP10	HLA-A	APLP2
Mph_LYVE2	MP10	S100A4	ERBB3
CD4_Tcm_CD40LG	MP10	HLA-A	APLP2
Mph_LYVE2	MP10	VIM	CD44
CD4_Tcm_CD40LG	MP10	VIM	CD44
MP10	Mph_LYVE2	TIMP1	CD63
MP1	Mph_LYVE2	TIMP1	CD63
MP16	Mph_LYVE2	PLA2G2A	ITGB1
MP1	CD4_Tcm_CD40LG	HLA-B	CD3D
CD4_Tcm_CD40LG	MP10	S100A4	ERBB3
MP1	gdT_IL23	MIF	CD74_CXCR4
Mph_LYVE2	MP10	C1QB	C1QBP
Mph_LYVE2	MP10	TIMP1	CD63
MP22	Mph_LYVE2	SERPINA1	LRP1
MP9	gdT_IL23	MIF	CD74_CXCR4
Mph_LYVE2	MP16	CD14	ITGB1
MP10	Mph_LYVE2	COPA	CD74
MP22	gdT_IL23	APP	CD74
MP10	gdT_IL23	APP	CD74
MP9	gdT_IL23	APP	CD74
Mph_LYVE2	MP9	CD14	ITGB1
MP22	Mph_LYVE2	HLA-A	LILRB2
MP16	Mph_LYVE2	HLA-A	LILRB2
MP22	Mph_LYVE2	TIMP1	CD63
MP22	CD4_Tcm_CD40LG	LGALS9	PTPRC
MP16	CD4_Tcm_CD40LG	LGALS9	PTPRC
Mph_LYVE2	MP16	F13A1	ITGB1
MP10	gdT_IL23	MIF	CD74_CXCR4
Mph_LYVE2	MP22	C1QB	C1QBP
Mph_LYVE2	MP16	S100A10	CFTR
CD4_Tcm_CD40LG	MP16	CD40LG	CD9
Mph_LYVE2	MP9	S100A4	ERBB3
CD4_Tcm_CD40LG	MP22	CALM1	INSR
Mph_LYVE2	MP10	CD14	ITGB1
Mph_LYVE2	MP9	F13A1	ITGB1
MP22	Mph_LYVE2	HLA-C	LILRB2
MP16	Mph_LYVE2	HLA-C	LILRB2
Mph_LYVE2	MP16	LGALS1	ITGB1
gdT_IL23	MP10	AREG	ERBB3
CD4_Tcm_CD40LG	MP16	CALM1	INSR
Mph_LYVE2	MP22	VIM	CD44
Mph_LYVE2	MP16	S100A4	ERBB2
gdT_IL23	MP9	TIMP1	CD63
Mph_LYVE2	MP10	F13A1	ITGB1
gdT_IL23	MP1	TIMP1	CD63
MP1	gdT_IL23	APP	CD74
Mph_LYVE2	MP1	CD14	ITGB1
CD4_Tcm_CD40LG	MP22	VIM	CD44
MP16	gdT_IL23	LGALS3BP	ITGB1
gdT_IL23	MP9	VIM	CD44
CD4_Tcm_CD40LG	MP9	S100A4	ERBB3
Mph_LYVE2	MP16	C1QB	LRP1
Mph_LYVE2	MP16	HBEGF	CD9
MP9	CD4_Tcm_CD40LG	PKM	CD44
gdT_IL23	MP16	HLA-A	ERBB2
CD4_Tcm_CD40LG	MP16	HLA-A	ERBB2
MP1	CD4_Tcm_CD40LG	LGALS9	PTPRC
Mph_LYVE2	MP9	LGALS1	ITGB1
gdT_IL23	MP16	LTB	TNFRSF1A
gdT_IL23	MP10	VIM	CD44
Mph_LYVE2	MP1	F13A1	ITGB1
Mph_LYVE2	MP10	LGALS1	ITGB1
gdT_IL23	MP10	S100A4	ERBB3
MP16	CD4_Tcm_CD40LG	PKM	CD44
CD4_Tcm_CD40LG	MP16	S100A4	ERBB2
MP22	gdT_IL23	MIF	CD74_CXCR4
MP16	Mph_LYVE2	GRN	TNFRSF1A
MP9	gdT_IL23	MDK	NCL
Mph_LYVE2	MP1	LGALS1	ITGB1
MP1	CD4_Tcm_CD40LG	PKM	CD44
MP10	CD4_Tcm_CD40LG	PKM	CD44
CD4_Tcm_CD40LG	MP16	CALM1	KCNN4
Mph_LYVE2	MP16	S100A4	EGFR
MP1	gdT_IL23	MDK	NCL
MP16	gdT_IL23	MIF	CD74_CXCR4
MP16	CD4_Tcm_CD40LG	APP	CD74
MP22	gdT_IL23	COPA	CD74
MP16	Mph_LYVE2	GRN	TNFRSF1B
MP1	gdT_IL23	MIF	CD44_CD74
CD4_Tcm_CD40LG	MP9	CD40LG	CD9
MP10	gdT_IL23	MDK	NCL
MP9	gdT_IL23	PKM	CD44
MP9	gdT_IL23	MIF	CD44_CD74
Mph_LYVE2	MP16	PSAP	SORT1
CD4_Tcm_CD40LG	MP16	S100A4	EGFR
MP16	gdT_IL23	COPA	CD74
Mph_LYVE2	MP16	S100A4	ERBB3
MP22	gdT_IL23	LGALS9	PTPRC
MP10	CD4_Tcm_CD40LG	VEGFA	CD44
MP16	gdT_IL23	LGALS9	PTPRC
CD4_Tcm_CD40LG	MP22	HSPA8	LDLR
Mph_LYVE2	MP9	S100A4	ERBB2
MP16	Mph_LYVE2	APP	LRP1
MP16	Mph_LYVE2	SLPI	CD4
Mph_LYVE2	MP16	PSAP	LRP1
Mph_LYVE2	MP16	GRN	TNFRSF1A
MP16	gdT_IL23	PKM	CD44
gdT_IL23	MP16	HMGB1	SDC1
MP16	Mph_LYVE2	LGALS3BP	ITGB1
MP9	gdT_IL23	COPA	CD74
CD4_Tcm_CD40LG	MP10	CALM1	KCNN4
gdT_IL23	MP9	AREG	ERBB3
CD4_Tcm_CD40LG	MP9	CALM1	KCNN4
MP22	gdT_IL23	MDK	NCL
Mph_LYVE2	MP22	CD14	ITGB1
CD4_Tcm_CD40LG	MP22	CD40LG	CD9
CD4_Tcm_CD40LG	MP16	HMGB1	SDC1
gdT_IL23	MP9	HLA-A	ERBB2
Mph_LYVE2	MP9	HBEGF	CD9
CD4_Tcm_CD40LG	MP9	HLA-A	ERBB2
Mph_LYVE2	MP16	HMGB1	SDC1
CD4_Tcm_CD40LG	MP16	LTB	TNFRSF1A
MP9	CD4_Tcm_CD40LG	LGALS9	PTPRC
MP1	CD4_Tcm_CD40LG	MIF	CD44_CD74
MP1	CD4_Tcm_CD40LG	MIF	CD74_CXCR4
CD4_Tcm_CD40LG	MP16	S100A4	ERBB3
Mph_LYVE2	MP22	F13A1	ITGB1
MP1	gdT_IL23	PKM	CD44
MP10	gdT_IL23	PKM	CD44
gdT_IL23	MP22	VIM	CD44
CD4_Tcm_CD40LG	MP9	S100A4	ERBB2
CD4_Tcm_CD40LG	MP16	CCL5	SDC4
MP9	CD4_Tcm_CD40LG	MDK	NCL
MP9	CD4_Tcm_CD40LG	MIF	CD74_CXCR4
MP9	CD4_Tcm_CD40LG	MIF	CD44_CD74
CD4_Tcm_CD40LG	MP9	CALM1	INSR
MP16	Mph_LYVE2	CALR	LRP1
MP22	CD4_Tcm_CD40LG	LGALS9	CD44
MP16	CD4_Tcm_CD40LG	LGALS9	CD44
gdT_IL23	MP9	S100A4	ERBB3
CD4_Tcm_CD40LG	MP16	CCL5	SDC1
gdT_IL23	MP22	CALM1	INSR
Mph_LYVE2	MP22	LGALS1	ITGB1
MP22	gdT_IL23	LGALS3BP	ITGB1
CD4_Tcm_CD40LG	MP9	CCL5	SDC4
MP1	CD4_Tcm_CD40LG	MDK	NCL
gdT_IL23	MP16	CALM1	INSR
MP22	CD4_Tcm_CD40LG	APP	CD74
CD4_Tcm_CD40LG	MP16	HSPA8	LDLR
Mph_LYVE2	MP22	HBEGF	CD9
CD4_Tcm_CD40LG	MP22	CCL5	SDC4
CD4_Tcm_CD40LG	MP16	ANXA1	EGFR
gdT_IL23	MP16	S100A4	ERBB2
MP10	CD4_Tcm_CD40LG	APP	CD74
Mph_LYVE2	MP22	ARPC5	LDLR
MP10	CD4_Tcm_CD40LG	MDK	NCL
MP10	gdT_IL23	COPA	CD74
MP10	gdT_IL23	VEGFA	CD44
MP16	Mph_LYVE2	PSAP	LRP1
gdT_IL23	MP16	AREG	EGFR_ERBB2
MP1	Mph_LYVE2	MIF	CD44_CD74
CD4_Tcm_CD40LG	MP10	CALM1	INSR
MP9	CD4_Tcm_CD40LG	APP	CD74
gdT_IL23	MP9	LTB	TNFRSF1A
CD4_Tcm_CD40LG	MP1	CD40LG	CD9
MP22	Mph_LYVE2	APP	LRP1
MP16	CD4_Tcm_CD40LG	VEGFA	CD44
MP9	CD4_Tcm_CD40LG	ZG16B	CXCR4
gdT_IL23	MP16	CALM1	KCNN4
Mph_LYVE2	MP16	GRN	SORT1
gdT_IL23	MP22	HSPA8	LDLR
MP22	Mph_LYVE2	CALR	LRP1
MP1	gdT_IL23	LGALS9	PTPRC
MP9	Mph_LYVE2	PKM	CD44
MP9	Mph_LYVE2	MIF	CD44_CD74
CD4_Tcm_CD40LG	MP16	CALM1	VIPR1
MP1	CD4_Tcm_CD40LG	VEGFA	CD44
MP22	CD4_Tcm_CD40LG	MDK	NCL
MP9	gdT_IL23	ZG16B	CXCR4
MP10	Mph_LYVE2	APP	LRP1
CD4_Tcm_CD40LG	MP9	CALM1	KCNQ1
MP9	gdT_IL23	CD99	CD81
MP16	CD4_Tcm_CD40LG	ZG16B	CXCR4
Mph_LYVE2	MP9	CD99	CD81
MP16	Mph_LYVE2	PKM	CD44
Mph_LYVE2	MP16	GRN	EGFR
Mph_LYVE2	MP16	ARPC5	LDLR
gdT_IL23	MP16	S100A4	EGFR
gdT_IL23	MP16	AREG	ERBB3
MP16	gdT_IL23	ZG16B	CXCR4
MP9	Mph_LYVE2	APP	LRP1
gdT_IL23	MP9	HMGB1	SDC1
MP9	CD4_Tcm_CD40LG	VEGFA	CD44
MP1	gdT_IL23	LGALS3BP	ITGB1
MP22	CD4_Tcm_CD40LG	VEGFA	CD44
MP22	gdT_IL23	LGALS9	CD44
CD4_Tcm_CD40LG	MP9	HSPA8	LDLR
MP10	gdT_IL23	LGALS3BP	ITGB1
MP16	gdT_IL23	LGALS9	CD44
MP22	CD4_Tcm_CD40LG	HBEGF	CD44
CD4_Tcm_CD40LG	MP9	HMGB1	SDC1
Mph_LYVE2	MP10	S100A4	ERBB2
MP9	gdT_IL23	LGALS9	PTPRC
Mph_LYVE2	MP16	ANXA1	EGFR
CD4_Tcm_CD40LG	MP10	CCL5	SDC4
Mph_LYVE2	MP1	HBEGF	CD9
MP16	CD4_Tcm_CD40LG	LAMB3	CD44
Mph_LYVE2	MP16	TGFB1	LPP
MP16	CD4_Tcm_CD40LG	HBEGF	CD44
MP22	Mph_LYVE2	GRN	TNFRSF1A
MP10	gdT_IL23	VEGFA	ITGB1
CD4_Tcm_CD40LG	MP1	CCL5	SDC4
MP22	CD4_Tcm_CD40LG	PKM	CD44
gdT_IL23	MP16	HSPA8	LDLR
Mph_LYVE2	MP9	C1QB	LRP1
MP10	gdT_IL23	MIF	CD44_CD74
gdT_IL23	MP10	HLA-A	ERBB2
MP1	Mph_LYVE2	PKM	CD44
MP10	Mph_LYVE2	PKM	CD44
MP1	CD4_Tcm_CD40LG	LGALS9	CD44
gdT_IL23	MP22	HMGB1	SDC1
CD4_Tcm_CD40LG	MP10	CD40LG	CD9
gdT_IL23	MP16	S100A4	ERBB3
CD4_Tcm_CD40LG	MP10	HLA-A	ERBB2
MP10	CD4_Tcm_CD40LG	LGALS9	PTPRC
gdT_IL23	MP9	S100A4	ERBB2
Mph_LYVE2	MP9	GRN	TNFRSF1A
MP9	Mph_LYVE2	CALR	LRP1
MP1	Mph_LYVE2	SLPI	CD4
MP1	Mph_LYVE2	CALR	LRP1
CD4_Tcm_CD40LG	MP9	CALM1	PTPRA
Mph_LYVE2	MP10	CD99	CD81
MP16	Mph_LYVE2	SLPI	PLSCR1
CD4_Tcm_CD40LG	MP22	HMGB1	SDC1
CD4_Tcm_CD40LG	MP9	CCL5	SDC1
CD4_Tcm_CD40LG	MP10	S100A4	ERBB2
MP9	CD4_Tcm_CD40LG	HBEGF	CD44
Mph_LYVE2	MP9	PKM	CD44
MP22	Mph_LYVE2	GRN	TNFRSF1B
MP10	CD4_Tcm_CD40LG	MIF	CD74_CXCR4
MP10	CD4_Tcm_CD40LG	MIF	CD44_CD74
MP22	Mph_LYVE2	LGALS3BP	ITGB1
MP16	CD4_Tcm_CD40LG	ADAM10	CD44
MP22	CD4_Tcm_CD40LG	LAMB3	CD44
MP10	Mph_LYVE2	CALR	LRP1
Mph_LYVE2	MP1	CD99	CD81
MP22	Mph_LYVE2	PSAP	LRP1
MP9	CD4_Tcm_CD40LG	LGALS9	CD44
CD4_Tcm_CD40LG	MP9	LTB	TNFRSF1A
MP9	gdT_IL23	LGALS3BP	ITGB1
MP22	Mph_LYVE2	HLA-B	LILRB2
Mph_LYVE2	MP9	ARPC5	LDLR
Mph_LYVE2	MP22	CD99	CD81
MP16	gdT_IL23	MDK	NCL
CD4_Tcm_CD40LG	MP22	CCL5	SDC1
CD4_Tcm_CD40LG	MP16	TGFB1	LPP
MP9	CD4_Tcm_CD40LG	CD59	CD2
MP10	CD4_Tcm_CD40LG	LAMB3	CD44
CD4_Tcm_CD40LG	MP22	CALM1	VIPR1
MP10	Mph_LYVE2	VEGFA	CD44
MP9	CD4_Tcm_CD40LG	LAMB3	CD44
CD4_Tcm_CD40LG	MP9	CD99	CD81
Mph_LYVE2	MP9	S100A4	EGFR
Mph_LYVE2	MP10	HBEGF	CD9
MP9	gdT_IL23	VEGFA	CD44
MP9	Mph_LYVE2	PSAP	LRP1
MP1	gdT_IL23	VEGFA	CD44
MP22	Mph_LYVE2	LGALS9	LRP1
Mph_LYVE2	MP9	PSAP	LRP1
MP10	Mph_LYVE2	MIF	CD44_CD74
MP9	Mph_LYVE2	MDK	LRP1
MP16	Mph_LYVE2	LGALS9	LRP1
MP1	gdT_IL23	PLA2G2A	ITGB1
MP16	CD4_Tcm_CD40LG	MDK	NCL
Mph_LYVE2	MP16	CD99	CD81
MP10	Mph_LYVE2	VEGFA	NRP1
MP16	CD4_Tcm_CD40LG	PSEN1	CD44
Mph_LYVE2	MP22	CALM3	INSR
MP1	CD4_Tcm_CD40LG	LAMB3	CD44
MP9	Mph_LYVE2	GRN	TNFRSF1A
MP16	gdT_IL23	CD99	CD81
gdT_IL23	MP10	HMGB1	SDC1
Mph_LYVE2	MP9	YBX1	NOTCH1
CD4_Tcm_CD40LG	MP9	S100A4	EGFR
Mph_LYVE2	MP16	CALM3	INSR
MP22	Mph_LYVE2	LGALS9	PTPRC
CD4_Tcm_CD40LG	MP10	HMGB1	SDC1
MP16	Mph_LYVE2	LGALS9	PTPRC
MP1	gdT_IL23	CD99	CD81
MP1	Mph_LYVE2	GRN	TNFRSF1A
MP22	Mph_LYVE2	LGALS9	COLEC12
MP1	Mph_LYVE2	GRN	TNFRSF1B
MP16	Mph_LYVE2	LGALS9	COLEC12
Mph_LYVE2	MP16	GNAS	VIPR1
CD4_Tcm_CD40LG	MP10	CD99	CD81
MP10	gdT_IL23	LGALS9	PTPRC
Mph_LYVE2	MP9	LGALS9	CD44
MP16	gdT_IL23	VEGFA	CD44
MP1	Mph_LYVE2	LGALS3BP	ITGB1
MP9	Mph_LYVE2	SLPI	CD4
MP22	Mph_LYVE2	LGALS9	CD44
MP16	Mph_LYVE2	LGALS9	CD44
MP9	CD4_Tcm_CD40LG	ADAM10	CD44
MP16	gdT_IL23	ARF6	SMAP1
MP10	Mph_LYVE2	LGALS3BP	ITGB1
MP10	Mph_LYVE2	PSAP	LRP1
MP9	Mph_LYVE2	GRN	TNFRSF1B
Mph_LYVE2	MP16	GNAI2	EGFR
Mph_LYVE2	MP16	CXCL8	SDC1
MP1	Mph_LYVE2	APP	LRP1
CD4_Tcm_CD40LG	MP10	CCL5	SDC1
Mph_LYVE2	MP9	TIMP2	CD44
MP22	CD4_Tcm_CD40LG	LGALS9	CD47
MP10	CD4_Tcm_CD40LG	LGALS9	CD44
CD4_Tcm_CD40LG	MP1	CD99	CD81
MP16	CD4_Tcm_CD40LG	LGALS9	CD47
CD4_Tcm_CD40LG	MP10	HSPA8	LDLR
MP1	gdT_IL23	VEGFA	ITGB1
MP9	Mph_LYVE2	CD59	STAB1
gdT_IL23	MP10	S100A4	ERBB2
Mph_LYVE2	MP22	ACTR2	LDLR
MP16	gdT_IL23	VEGFA	ITGB1
MP1	Mph_LYVE2	MDK	LRP1
CD4_Tcm_CD40LG	MP22	CD99	CD81
MP10	Mph_LYVE2	VEGFA	ITGB1
MP1	gdT_IL23	LGALS9	CD44
MP1	Mph_LYVE2	PSAP	LRP1
Mph_LYVE2	MP16	CALR	ITGA3
MP22	CD4_Tcm_CD40LG	COPA	CD74
CD4_Tcm_CD40LG	MP9	ANXA1	EGFR
Mph_LYVE2	MP16	A2M	LRP1
MP10	Mph_LYVE2	GRN	TNFRSF1A
Mph_LYVE2	MP22	NAMPT	INSR
Mph_LYVE2	MP16	CALR	LRP1
MP10	Mph_LYVE2	MDK	LRP1
MP10	Mph_LYVE2	GRN	TNFRSF1B
Mph_LYVE2	MP16	ACTR2	LDLR
MP22	gdT_IL23	VEGFA	CD44
MP16	Mph_LYVE2	LRPAP1	LRP1
MP9	gdT_IL23	VEGFA	ITGB1
Mph_LYVE2	MP10	LGALS9	CD44
MP22	gdT_IL23	HBEGF	CD44
Mph_LYVE2	MP10	TIMP2	CD44
gdT_IL23	MP22	ARF1	INSR
MP22	gdT_IL23	LGALS9	CD47
CD4_Tcm_CD40LG	MP16	CD99	CD81
MP16	gdT_IL23	LGALS9	CD47
gdT_IL23	MP9	AREG	EGFR_ERBB2
MP16	CD4_Tcm_CD40LG	COPA	CD74
MP9	Mph_LYVE2	GDF15	TGFBR2
MP9	CD4_Tcm_CD40LG	LAMB1	CD44
gdT_IL23	MP22	GNAS	VIPR1
MP16	Mph_LYVE2	BMP2	ACTR2
CD4_Tcm_CD40LG	MP16	ARF6	SMAP1
Mph_LYVE2	MP10	ARPC5	LDLR
Mph_LYVE2	MP10	CALM3	INSR
MP16	gdT_IL23	HBEGF	CD44
gdT_IL23	MP9	ARF6	SMAP1
CD4_Tcm_CD40LG	MP22	ARF1	INSR
MP22	gdT_IL23	VEGFA	ITGB1
gdT_IL23	MP16	ARF6	SMAP1
Mph_LYVE2	MP16	NAMPT	INSR
MP16	Mph_LYVE2	VEGFA	CD44
MP16	gdT_IL23	LAMB3	CD44
MP1	Mph_LYVE2	PLA2G2A	ITGB1
MP9	gdT_IL23	CD59	CD2
Mph_LYVE2	MP9	CALM3	INSR
CD4_Tcm_CD40LG	MP22	GNAS	VIPR1
Mph_LYVE2	MP16	TIMP2	ITGB1
MP10	gdT_IL23	CD99	CD81
Mph_LYVE2	MP9	GRN	EGFR
gdT_IL23	MP9	S100A4	EGFR
CD4_Tcm_CD40LG	MP16	ARF1	INSR
MP1	Mph_LYVE2	VEGFA	CD44
Mph_LYVE2	MP22	GNAS	VIPR1
MP22	gdT_IL23	ADAM15	ITGB1
Mph_LYVE2	MP10	TGFB1	LPP
gdT_IL23	MP9	ADAM10	CD44
MP16	Mph_LYVE2	FAM3C	LAMP1
gdT_IL23	MP10	HSPA8	LDLR
MP16	Mph_LYVE2	HLA-DRA	CD4
MP22	Mph_LYVE2	MDK	LRP1
MP16	CD4_Tcm_CD40LG	CD55	ADGRE5
Mph_LYVE2	MP9	ANXA1	EGFR
Mph_LYVE2	MP16	CALM3	EGFR
Mph_LYVE2	MP9	ACTR2	LDLR
MP16	CD4_Tcm_CD40LG	TNFSF10	CCR6
CD4_Tcm_CD40LG	MP9	ARF6	SMAP1
Mph_LYVE2	MP16	TGFB1	ITGB1
MP22	Mph_LYVE2	LRPAP1	LRP1
MP9	CD4_Tcm_CD40LG	COPA	CD74
MP10	CD4_Tcm_CD40LG	LAMB1	CD44
MP9	Mph_LYVE2	MDK	SDC3
MP9	CD4_Tcm_CD40LG	PSEN1	CD44
Mph_LYVE2	MP9	S100A9	CD68
Mph_LYVE2	MP9	CXCL8	SDC1
Mph_LYVE2	MP9	TGFB1	LPP
MP16	gdT_IL23	ADAM9	ITGB1
MP16	CD4_Tcm_CD40LG	FAM3C	CLEC2D
MP16	gdT_IL23	CD55	ADGRE5
Mph_LYVE2	MP9	HBEGF	CD44
MP10	CD4_Tcm_CD40LG	COPA	CD74
CD4_Tcm_CD40LG	MP16	LGALS1	ITGB1
MP16	gdT_IL23	ADAM10	CD44
MP16	Mph_LYVE2	VEGFA	NRP1
MP1	Mph_LYVE2	LGALS9	LRP1
MP22	Mph_LYVE2	LGALS9	CD47
MP16	Mph_LYVE2	LGALS9	CD47
MP9	gdT_IL23	HBEGF	CD44
Mph_LYVE2	MP22	CXCL8	SDC1
MP1	Mph_LYVE2	LRPAP1	LRP1
Mph_LYVE2	MP9	CALM3	KCNQ1
MP22	gdT_IL23	LAMB3	CD44
MP16	Mph_LYVE2	EFNB2	PECAM1
CD4_Tcm_CD40LG	MP1	ARF6	SMAP1
MP1	Mph_LYVE2	VEGFA	NRP1
MP1	Mph_LYVE2	SLPI	PLSCR1
MP9	CD4_Tcm_CD40LG	CD99	CD81
MP16	gdT_IL23	ADAM15	ITGB1
gdT_IL23	MP10	ADAM10	CD44
MP22	Mph_LYVE2	HBEGF	CD44
gdT_IL23	MP16	CALR	ITGA3
Mph_LYVE2	MP16	LGALS9	PTPRK
MP1	Mph_LYVE2	MDK	SDC3
CD4_Tcm_CD40LG	MP22	ARF6	SMAP1
MP9	gdT_IL23	LAMB3	CD44
gdT_IL23	MP16	CCL5	SDC4
Mph_LYVE2	MP10	TIMP2	ITGB1
Mph_LYVE2	MP22	LGALS9	SLC1A5
MP10	gdT_IL23	LAMB3	CD44
Mph_LYVE2	MP16	LGALS9	CD47
MP16	Mph_LYVE2	LAMB3	CD44
gdT_IL23	MP16	ANXA1	EGFR
MP1	Mph_LYVE2	LGALS9	COLEC12
Mph_LYVE2	MP9	LGALS9	CD47
Mph_LYVE2	MP16	TGFB1	ACVRL1
Mph_LYVE2	MP10	HBEGF	CD44
CD4_Tcm_CD40LG	MP16	CALR	ITGA3
CD4_Tcm_CD40LG	MP22	ACTR2	LDLR
MP16	Mph_LYVE2	HBEGF	CD44
MP22	CD4_Tcm_CD40LG	CD55	ADGRE5
Mph_LYVE2	MP9	TIMP2	ITGB1
MP9	CD4_Tcm_CD40LG	CD55	ADGRE5
Mph_LYVE2	MP10	LGALS9	PTPRK
MP22	CD4_Tcm_CD40LG	TNFSF10	CCR6
CD4_Tcm_CD40LG	MP10	TGFB1	LPP
gdT_IL23	MP16	CALR	LRP1
gdT_IL23	MP16	CCL5	SDC1
Mph_LYVE2	MP10	TGFB1	ITGB1
Mph_LYVE2	MP10	ACTR2	LDLR
MP10	Mph_LYVE2	MDK	SDC3
Mph_LYVE2	MP9	NAMPT	INSR
MP9	Mph_LYVE2	LGALS9	LRP1
MP9	Mph_LYVE2	VEGFA	NRP1
MP22	gdT_IL23	CD55	ADGRE5
gdT_IL23	MP16	TNFSF13B	TFRC
MP22	Mph_LYVE2	VEGFA	NRP1
MP16	gdT_IL23	PSEN1	CD44
MP1	gdT_IL23	LAMB3	CD44
MP9	gdT_IL23	CD55	ADGRE5
CD4_Tcm_CD40LG	MP16	TGFB1	ITGB1
gdT_IL23	MP9	CCL5	SDC4
MP9	Mph_LYVE2	LRPAP1	LRP1
Mph_LYVE2	MP22	TGFB1	LPP
Mph_LYVE2	MP9	A2M	LRP1
CD4_Tcm_CD40LG	MP10	LGALS1	ITGB1
MP1	CD4_Tcm_CD40LG	LGALS9	CD47
Mph_LYVE2	MP9	TGFB1	ITGB1
CD4_Tcm_CD40LG	MP9	TGFB1	LPP
Mph_LYVE2	MP10	LGALS9	CD47
MP9	gdT_IL23	ADAM9	ITGB1
Mph_LYVE2	MP22	TIMP2	CD44
MP9	gdT_IL23	ADAM15	ITGB1
gdT_IL23	MP22	CALM3	INSR
Mph_LYVE2	MP9	GNAI2	EGFR
MP22	gdT_IL23	PLA2G2A	ITGB1
Mph_LYVE2	MP10	CXCL8	SDC1
MP9	Mph_LYVE2	FAM3C	LAMP1
MP16	Mph_LYVE2	VEGFA	ITGB1
MP16	gdT_IL23	HSPG2	ITGB1
CD4_Tcm_CD40LG	MP9	LGALS1	ITGB1
MP9	Mph_LYVE2	LGALS9	COLEC12
Mph_LYVE2	MP10	ADAM9	ITGA6
CD4_Tcm_CD40LG	MP16	ACTR2	LDLR
gdT_IL23	MP22	CCL5	SDC4
gdT_IL23	MP16	GNAI2	EGFR
Mph_LYVE2	MP1	TGFB1	LPP
gdT_IL23	MP9	TNFSF13B	TFRC
MP9	gdT_IL23	ADAM10	CD44
Mph_LYVE2	MP10	NAMPT	INSR
Mph_LYVE2	MP1	TIMP2	ITGB1
gdT_IL23	MP16	CALM3	INSR
Mph_LYVE2	MP9	LGALS9	SLC1A5
MP10	Mph_LYVE2	LRPAP1	LRP1
MP10	Mph_LYVE2	GDF15	TGFBR2
MP1	Mph_LYVE2	VEGFA	ITGB1
Mph_LYVE2	MP16	LGALS9	SLC1A5
MP9	CD4_Tcm_CD40LG	FAM3C	CLEC2D
MP16	gdT_IL23	HHLA2	TMIGD2
MP9	Mph_LYVE2	CD99	PILRA
CD4_Tcm_CD40LG	MP22	CALM3	INSR
MP16	Mph_LYVE2	ADAM10	GPNMB
CD4_Tcm_CD40LG	MP16	GZMA	F2RL1
MP22	Mph_LYVE2	MDK	SDC3
gdT_IL23	MP16	TGFB1	LPP
MP16	CD4_Tcm_CD40LG	BMP2	ACTR2
Mph_LYVE2	MP9	CALM3	EGFR
Mph_LYVE2	MP1	TGFB1	ITGB1
gdT_IL23	MP22	ARPC5	LDLR
MP16	Mph_LYVE2	MDK	LRP1
CD4_Tcm_CD40LG	MP16	CALM3	INSR
MP9	CD4_Tcm_CD40LG	LGALS9	CD47
Mph_LYVE2	MP16	LGALS9	LRP1
MP1	gdT_IL23	ADAM15	ITGB1
MP16	Mph_LYVE2	HSPG2	LRP1
Mph_LYVE2	MP16	TIMP2	ITGA3
Mph_LYVE2	MP16	ADAM9	ITGA6
CD4_Tcm_CD40LG	MP16	TGFB1	ACVRL1
CD4_Tcm_CD40LG	MP16	GNAI2	EGFR
CD4_Tcm_CD40LG	MP1	LGALS1	ITGB1
MP9	Mph_LYVE2	SERPINA1	LRP1
MP1	gdT_IL23	LGALS9	CD47
Mph_LYVE2	MP22	TIMP2	ITGB1
MP9	gdT_IL23	LAMB1	CD44
Mph_LYVE2	MP9	LGALS9	PTPRK
MP16	Mph_LYVE2	CGN	TGFBR2
Mph_LYVE2	MP22	ADAM9	ITGA6
CD4_Tcm_CD40LG	MP10	TGFB1	ITGB1
MP10	Mph_LYVE2	LGALS9	COLEC12
gdT_IL23	MP10	CCL5	SDC4
MP10	Mph_LYVE2	LGALS9	LRP1
MP9	Mph_LYVE2	VEGFA	ITGB1
MP22	Mph_LYVE2	VEGFA	ITGB1
MP1	Mph_LYVE2	GDF15	TGFBR2
CD4_Tcm_CD40LG	MP22	TGFB1	LPP
MP9	Mph_LYVE2	HEBP1	FPR3
Mph_LYVE2	MP22	TGFB1	ITGB1
CD4_Tcm_CD40LG	MP22	ARPC5	LDLR
Mph_LYVE2	MP16	CD209	CEACAM1
CD4_Tcm_CD40LG	MP9	TGFB1	ITGB1
gdT_IL23	MP16	ARPC5	LDLR
Mph_LYVE2	MP9	LGALS9	MET
MP16	Mph_LYVE2	CD99	PILRA
Mph_LYVE2	MP9	ADAM9	ITGA6
MP22	Mph_LYVE2	GDF15	TGFBR2
Mph_LYVE2	MP10	LGALS9	MET
MP10	gdT_IL23	LAMB1	CD44
MP9	gdT_IL23	PSEN1	CD44
CD4_Tcm_CD40LG	MP22	LGALS1	ITGB1
MP9	Mph_LYVE2	GNAI2	C5AR1
Mph_LYVE2	MP10	LGALS9	SLC1A5
MP22	Mph_LYVE2	ADAM15	ITGB1
MP9	Mph_LYVE2	SLPI	PLSCR1
CD4_Tcm_CD40LG	MP1	TGFB1	LPP
Mph_LYVE2	MP16	TGFB1	EGFR
MP16	Mph_LYVE2	GDF15	TGFBR2
CD4_Tcm_CD40LG	MP10	ACTR2	LDLR
gdT_IL23	MP9	CCL5	SDC1
gdT_IL23	MP9	ANXA1	EGFR
Mph_LYVE2	MP16	ADAM9	ITGB1
gdT_IL23	MP16	TGFB1	ITGB1
MP16	Mph_LYVE2	HLA-F	LILRB2
gdT_IL23	MP9	TGFB1	LPP
MP10	Mph_LYVE2	LAMB1	CD44
MP9	gdT_IL23	NECTIN2	CD96
CD4_Tcm_CD40LG	MP16	ARPC5	LDLR
gdT_IL23	MP10	ARPC5	LDLR
gdT_IL23	MP22	CCL5	SDC1
CD4_Tcm_CD40LG	MP16	MIF	EGFR
CD4_Tcm_CD40LG	MP1	TGFB1	ITGB1
CD4_Tcm_CD40LG	MP10	ARPC5	LDLR
MP22	Mph_LYVE2	EFNB2	PECAM1
MP10	CD4_Tcm_CD40LG	CXADR	JAML
CD4_Tcm_CD40LG	MP10	JAML	CXADR
MP9	Mph_LYVE2	ADAM10	GPNMB
gdT_IL23	MP9	GNAI2	EGFR
gdT_IL23	MP10	CCL5	SDC1
gdT_IL23	MP9	TGFB1	ITGB1
MP1	CD4_Tcm_CD40LG	TNFSF10	CCR6
CD4_Tcm_CD40LG	MP9	GZMA	F2RL1
MP16	Mph_LYVE2	ADAM9	ITGB1
Mph_LYVE2	MP16	SERPING1	LRP1
gdT_IL23	MP9	ARPC5	LDLR
MP9	CD4_Tcm_CD40LG	TNFSF10	CCR6
Mph_LYVE2	MP1	ADAM9	ITGA6
Mph_LYVE2	MP16	TNFSF13B	TFRC
gdT_IL23	MP10	ADAM10	MET
gdT_IL23	MP10	TGFB1	LPP
MP16	gdT_IL23	FAM3C	LAMP1
CD4_Tcm_CD40LG	MP9	JAML	CXADR
MP9	CD4_Tcm_CD40LG	CXADR	JAML
Mph_LYVE2	MP9	ADAM9	ITGB1
CD4_Tcm_CD40LG	MP9	GNAI2	EGFR
MP1	Mph_LYVE2	CD99	PILRA
MP16	Mph_LYVE2	ADAM15	ITGB1
Mph_LYVE2	MP9	LGALS9	LRP1
Mph_LYVE2	MP10	ADAM9	ITGB1
gdT_IL23	MP10	TGFB1	ITGB1
CD4_Tcm_CD40LG	MP22	TGFB1	ITGB1
gdT_IL23	MP1	TGFB1	LPP
gdT_IL23	MP16	TGFB1	ACVRL1
gdT_IL23	MP22	TGFB1	LPP
gdT_IL23	MP1	TGFB1	ITGB1
CD4_Tcm_CD40LG	MP9	GZMA	PARD3
MP1	Mph_LYVE2	EFNB2	PECAM1
MP10	Mph_LYVE2	EFNB2	PECAM1
gdT_IL23	MP16	CALM3	EGFR
MP9	CD4_Tcm_CD40LG	NECTIN2	CD96
Mph_LYVE2	MP9	TNFSF13B	TFRC
CD4_Tcm_CD40LG	MP9	ARPC5	LDLR
MP22	Mph_LYVE2	HLA-F	LILRB2
Mph_LYVE2	MP10	DCN	MET
Mph_LYVE2	MP16	PTPN6	EGFR
CD4_Tcm_CD40LG	MP16	TGFB1	EGFR
MP16	Mph_LYVE2	MDK	SDC3
MP9	Mph_LYVE2	VEGFB	NRP1
gdT_IL23	MP22	TGFB1	ITGB1
CD4_Tcm_CD40LG	MP16	CALM3	EGFR
MP9	Mph_LYVE2	EFNB2	PECAM1
MP1	Mph_LYVE2	ADAM15	ITGB1
MP16	Mph_LYVE2	HSPG2	ITGB1
Mph_LYVE2	MP1	ADAM9	ITGB1
Mph_LYVE2	MP16	HBEGF	EGFR_ERBB2
Mph_LYVE2	MP22	LRPAP1	LDLR
gdT_IL23	MP9	CALM3	KCNQ1
gdT_IL23	MP9	ADAM10	MET
Mph_LYVE2	MP9	TGFB1	EGFR
gdT_IL23	MP16	ADAM10	TSPAN12
Mph_LYVE2	MP16	DCN	EGFR
MP16	CD4_Tcm_CD40LG	CXADR	JAML
CD4_Tcm_CD40LG	MP16	JAML	CXADR
MP10	Mph_LYVE2	CD99	PILRA
gdT_IL23	MP16	TGFB1	EGFR
MP9	Mph_LYVE2	ADAM9	ITGB1
MP9	Mph_LYVE2	ADAM15	ITGB1
CD4_Tcm_CD40LG	MP9	CALM3	KCNQ1
gdT_IL23	MP16	ADAM10	TSPAN14
Mph_LYVE2	MP16	ADAM9	ITGA3
MP16	Mph_LYVE2	RARRES2	CMKLR1
Mph_LYVE2	MP9	DCN	MET
Mph_LYVE2	MP22	ADAM9	ITGB1
Mph_LYVE2	MP10	LRPAP1	LDLR
Mph_LYVE2	MP16	HBEGF	CD82
Mph_LYVE2	MP16	LRPAP1	SORT1
Mph_LYVE2	MP16	LRPAP1	LDLR
gdT_IL23	MP9	ADAM10	TSPAN12
MP22	Mph_LYVE2	CD99	PILRA
Mph_LYVE2	MP16	LRPAP1	LRP1
Mph_LYVE2	MP9	SERPING1	LRP1
gdT_IL23	MP9	ADAM10	NOTCH1
Mph_LYVE2	MP9	HBEGF	CD82
MP9	Mph_LYVE2	CGN	TGFBR2
gdT_IL23	MP9	ADAM10	TSPAN14
gdT_IL23	MP9	ADAM10	TSPAN15
Mph_LYVE2	MP9	PTPN6	EGFR
MP9	Mph_LYVE2	HLA-F	LILRB2
CD4_Tcm_CD40LG	MP9	TGFB1	EGFR
Mph_LYVE2	MP9	HBEGF	EGFR_ERBB2
Mph_LYVE2	MP9	DCN	EGFR
gdT_IL23	MP9	TGFB1	EGFR

## Sheet: group 4
TableS5.The ligand-receptor pairs between MPs and TME in niches
Source	Target	Ligand_complex	Receptor_complex
MP2	CD4_Th17_IL17A	HLA-B	CD3D
MP5	CD4_Th17_IL17A	HMGB1	CXCR4
MP12	CD4_Th17_IL17A	TFF3	CXCR4
MP2	CD4_Th17_IL17A	HMGB1	CXCR4
MP2	CD4_Th17_IL17A	TFF3	CXCR4
MP12	CD4_Th17_IL17A	HMGB1	CXCR4
CD4_Th17_IL17A	MP12	S100A4	ERBB3
MP5	CD4_Th17_IL17A	TFF3	CXCR4
CD4_Th17_IL17A	MP12	HLA-A	APLP2
CD4_Th17_IL17A	MP5	HLA-A	APLP2
CD4_Th17_IL17A	MP2	HLA-A	APLP2
CD4_Th17_IL17A	MP5	S100A4	ERBB3
MP5	CD4_Th17_IL17A	MIF	CD74_CXCR4
CD4_Th17_IL17A	MP2	S100A4	ERBB3
MP2	CD4_Th17_IL17A	MIF	CD74_CXCR4
MP12	CD4_Th17_IL17A	MIF	CD74_CXCR4
MP5	CD4_Th17_IL17A	MIF	CD44_CD74
MP2	CD4_Th17_IL17A	CD59	CD2
MP12	CD4_Th17_IL17A	CD59	CD2
MP2	CD4_Th17_IL17A	MIF	CD44_CD74
CD4_Th17_IL17A	MP2	VIM	CD44
CD4_Th17_IL17A	MP12	VIM	CD44
CD4_Th17_IL17A	MP5	VIM	CD44
MP5	CD4_Th17_IL17A	CD59	CD2
MP5	CD4_Th17_IL17A	CXCL14	CXCR4
MP2	CD4_Th17_IL17A	PKM	CD44
CD4_Th17_IL17A	MP12	CCL5	SDC4
MP12	CD4_Th17_IL17A	APP	CD74
MP12	CD4_Th17_IL17A	MIF	CD44_CD74
CD4_Th17_IL17A	MP5	CCL5	SDC4
CD4_Th17_IL17A	MP2	CCL5	SDC4
CD4_Th17_IL17A	MP2	CALM1	KCNN4
CD4_Th17_IL17A	MP2	CD40LG	CD9
CD4_Th17_IL17A	MP5	HSPA8	LDLR
MP2	CD4_Th17_IL17A	APP	CD74
CD4_Th17_IL17A	MP5	HMGB1	SDC1
CD4_Th17_IL17A	MP12	CD40LG	CD9
CD4_Th17_IL17A	MP12	HSPA8	LDLR
CD4_Th17_IL17A	MP2	HMGB1	SDC1
CD4_Th17_IL17A	MP12	HMGB1	SDC1
CD4_Th17_IL17A	MP2	HSPA8	LDLR
CD4_Th17_IL17A	MP5	CALM1	KCNQ1
CD4_Th17_IL17A	MP5	CCL5	SDC1
CD4_Th17_IL17A	MP2	CCL5	SDC1
CD4_Th17_IL17A	MP12	CCL5	SDC1
MP5	CD4_Th17_IL17A	APP	CD74
MP5	CD4_Th17_IL17A	PKM	CD44
MP2	CD4_Th17_IL17A	TIMP1	CD63
MP2	CD4_Th17_IL17A	LGALS3	LAG3
MP5	CD4_Th17_IL17A	MIF	TNFRSF14
CD4_Th17_IL17A	MP2	LTB	TNFRSF1A
CD4_Th17_IL17A	MP12	S100A4	ERBB2
CD4_Th17_IL17A	MP5	CD99	CD81
MP2	CD4_Th17_IL17A	LGALS9	PTPRC
CD4_Th17_IL17A	MP12	HLA-A	ERBB2
CD4_Th17_IL17A	MP5	LTB	TNFRSF1A
CD4_Th17_IL17A	MP5	CD40LG	CD9
MP2	CD4_Th17_IL17A	MIF	TNFRSF14
MP12	CD4_Th17_IL17A	COPA	CD74
MP5	CD4_Th17_IL17A	COPA	CD74
CD4_Th17_IL17A	MP2	S100A4	ERBB2
CD4_Th17_IL17A	MP5	S100A4	ERBB2
CD4_Th17_IL17A	MP12	CD99	CD81
CD4_Th17_IL17A	MP2	HLA-A	ERBB2
MP5	CD4_Th17_IL17A	LGALS9	PTPRC
MP2	CD4_Th17_IL17A	COPA	CD74
CD4_Th17_IL17A	MP5	HLA-A	ERBB2
MP12	CD4_Th17_IL17A	LGALS3	LAG3
MP12	CD4_Th17_IL17A	MIF	TNFRSF14
MP5	CD4_Th17_IL17A	LGALS3	LAG3
MP2	CD4_Th17_IL17A	MDK	NCL
MP12	CD4_Th17_IL17A	CXADR	JAML
CD4_Th17_IL17A	MP12	JAML	CXADR
CD4_Th17_IL17A	MP12	CALM1	KCNN4
MP2	CD4_Th17_IL17A	LGALS1	CD69
CD4_Th17_IL17A	MP2	CD99	CD81
CD4_Th17_IL17A	MP12	GZMA	F2RL1
CD4_Th17_IL17A	MP2	JAML	CXADR
MP2	CD4_Th17_IL17A	CXADR	JAML
CD4_Th17_IL17A	MP12	CALM1	INSR
MP5	CD4_Th17_IL17A	MDK	NCL
MP12	CD4_Th17_IL17A	ZG16B	CXCR4
CD4_Th17_IL17A	MP2	GZMA	F2RL1
MP12	CD4_Th17_IL17A	HBEGF	CD44
MP5	CD4_Th17_IL17A	CXADR	JAML
CD4_Th17_IL17A	MP5	JAML	CXADR
MP2	CD4_Th17_IL17A	ZG16B	CXCR4
CD4_Th17_IL17A	MP5	GZMA	F2RL1
CD4_Th17_IL17A	MP5	CALM1	KCNN4
MP12	CD4_Th17_IL17A	LGALS9	PTPRC
CD4_Th17_IL17A	MP12	CALM1	PTPRA
CD4_Th17_IL17A	MP5	S100A4	EGFR
MP2	CD4_Th17_IL17A	HBEGF	CD44
CD4_Th17_IL17A	MP12	S100A4	EGFR
CD4_Th17_IL17A	MP5	ARPC5	LDLR
CD4_Th17_IL17A	MP2	ARF6	SMAP1
CD4_Th17_IL17A	MP12	CALM1	KCNQ1
CD4_Th17_IL17A	MP5	ARF6	SMAP1
MP12	CD4_Th17_IL17A	MDK	NCL
CD4_Th17_IL17A	MP5	CALM1	PTPRA
MP12	CD4_Th17_IL17A	VEGFA	CD44
MP2	CD4_Th17_IL17A	LGALS1	PTPRC
MP5	CD4_Th17_IL17A	GAL	HLA-DPA1
MP5	CD4_Th17_IL17A	HBEGF	CD44
CD4_Th17_IL17A	MP12	ARF6	SMAP1
MP2	CD4_Th17_IL17A	CCL20	CCR6
CD4_Th17_IL17A	MP12	ARPC5	LDLR
CD4_Th17_IL17A	MP2	CALM1	KCNQ1
CD4_Th17_IL17A	MP2	CALM1	PTPRA
MP2	CD4_Th17_IL17A	NECTIN2	CD96
MP12	CD4_Th17_IL17A	LAMB3	CD44
CD4_Th17_IL17A	MP2	ARPC5	LDLR
MP2	CD4_Th17_IL17A	LAMB3	CD44
MP2	CD4_Th17_IL17A	FAM3C	CLEC2D
MP2	CD4_Th17_IL17A	LGALS9	CD44
CD4_Th17_IL17A	MP12	LGALS1	ITGB1
MP5	CD4_Th17_IL17A	CCL20	CCR6
MP5	CD4_Th17_IL17A	VEGFA	CD44
CD4_Th17_IL17A	MP12	TGFB1	ITGB1
MP2	CD4_Th17_IL17A	GRN	TNFRSF1B
MP12	CD4_Th17_IL17A	NECTIN2	CD96
MP2	CD4_Th17_IL17A	CD58	CD2
MP12	CD4_Th17_IL17A	FAM3C	CLEC2D
CD4_Th17_IL17A	MP12	LTB	TNFRSF1A
MP2	CD4_Th17_IL17A	CXCL16	CXCR6
MP2	CD4_Th17_IL17A	VEGFA	CD44
MP5	CD4_Th17_IL17A	CXCL16	CXCR6
CD4_Th17_IL17A	MP5	CALM1	INSR
MP2	CD4_Th17_IL17A	CD47	SIRPG
CD4_Th17_IL17A	MP2	SIRPG	CD47
CD4_Th17_IL17A	MP2	CALM1	INSR
MP5	CD4_Th17_IL17A	FAM3C	CLEC2D
MP5	CD4_Th17_IL17A	NECTIN2	CD96
MP2	CD4_Th17_IL17A	MMP7	CD44
MP5	CD4_Th17_IL17A	LGALS9	CD44
CD4_Th17_IL17A	MP5	ACTR2	LDLR
MP12	CD4_Th17_IL17A	GRN	TNFRSF1B
MP12	CD4_Th17_IL17A	CDH1	ITGAE_ITGB7
CD4_Th17_IL17A	MP2	LGALS1	ITGB1
CD4_Th17_IL17A	MP2	TGFB1	ITGB1
MP5	CD4_Th17_IL17A	ZG16B	CXCR4
MP5	CD4_Th17_IL17A	CD47	SIRPG
CD4_Th17_IL17A	MP5	SIRPG	CD47
CD4_Th17_IL17A	MP5	LGALS1	ITGB1
CD4_Th17_IL17A	MP12	ACTR2	LDLR
MP5	CD4_Th17_IL17A	LGALS1	CD69
CD4_Th17_IL17A	MP5	TGFB1	ITGB1
CD4_Th17_IL17A	MP2	ACTR2	LDLR
MP12	CD4_Th17_IL17A	HBEGF	CD82
MP12	CD4_Th17_IL17A	LGALS9	CD44
MP12	CD4_Th17_IL17A	CXCL14	CXCR4
MP5	CD4_Th17_IL17A	CDH1	ITGAE_ITGB7
MP12	CD4_Th17_IL17A	CD47	SIRPG
CD4_Th17_IL17A	MP12	SIRPG	CD47
MP12	CD4_Th17_IL17A	CD55	ADGRE5
CD4_Th17_IL17A	MP5	GZMA	PARD3
MP5	CD4_Th17_IL17A	LAMB3	CD44
MP5	CD4_Th17_IL17A	GRN	TNFRSF1B
MP5	CD4_Th17_IL17A	MMP7	CD44
MP5	CD4_Th17_IL17A	LGALS1	PTPRC
CD4_Th17_IL17A	MP5	CD99	PILRB
MP5	CD4_Th17_IL17A	TIMP3	CD44
CD4_Th17_IL17A	MP12	CALR	LRP1
MP12	CD4_Th17_IL17A	ADAM10	CD44
CD4_Th17_IL17A	MP5	CALM3	KCNQ1
MP2	CD4_Th17_IL17A	HBEGF	CD82
MP2	CD4_Th17_IL17A	CD55	ADGRE5
MP2	CD4_Th17_IL17A	LAMC2	CD44
CD4_Th17_IL17A	MP12	CKLF	LRP6
MP5	CD4_Th17_IL17A	LAMC2	CD44
MP12	CD4_Th17_IL17A	LAMC2	CD44
CD4_Th17_IL17A	MP12	TGFB1	LPP
MP5	CD4_Th17_IL17A	HBEGF	CD82
MP2	CD4_Th17_IL17A	LAMA3	CD44
MP5	CD4_Th17_IL17A	ADAM10	CD44
MP2	CD4_Th17_IL17A	CDH1	ITGAE_ITGB7
MP12	CD4_Th17_IL17A	TIMP3	CD44
MP12	CD4_Th17_IL17A	CXCL16	CXCR6
CD4_Th17_IL17A	MP2	CD99	PILRB
MP12	CD4_Th17_IL17A	MMP7	CD44
MP2	CD4_Th17_IL17A	PSEN1	CD44
CD4_Th17_IL17A	MP5	CKLF	LRP6
MP2	CD4_Th17_IL17A	TIMP3	CD44
MP2	CD4_Th17_IL17A	ADAM10	CD44
CD4_Th17_IL17A	MP12	CD99	PILRB
MP5	CD4_Th17_IL17A	BAG6	NCR3
MP12	CD4_Th17_IL17A	PSEN1	CD44
MP5	CD4_Th17_IL17A	PSEN1	CD44
MP2	CD4_Th17_IL17A	BAG6	NCR3
MP5	CD4_Th17_IL17A	LAMA3	CD44
MP12	CD4_Th17_IL17A	BAG6	NCR3
CD4_Th17_IL17A	MP5	CD96	PVR
MP12	CD4_Th17_IL17A	COL9A3	CD44
MP2	CD4_Th17_IL17A	LGALS9	CD47
MP12	CD4_Th17_IL17A	LAMA3	CD44
MP5	CD4_Th17_IL17A	LAMC1	CD44
MP5	CD4_Th17_IL17A	CD55	ADGRE5
CD4_Th17_IL17A	MP12	CALM3	INSR
MP2	CD4_Th17_IL17A	GAL	HLA-DPA1
CD4_Th17_IL17A	MP12	GZMB	IGF2R
CD4_Th17_IL17A	MP5	CD96	NECTIN1
MP5	CD4_Th17_IL17A	NECTIN1	CD96
CD4_Th17_IL17A	MP12	ARF1	INSR
MP12	CD4_Th17_IL17A	PCSK1N	GPR171
CD4_Th17_IL17A	MP2	TGFB1	LPP
MP5	CD4_Th17_IL17A	PCSK1N	GPR171
MP5	CD4_Th17_IL17A	BMP7	ACTR2
CD4_Th17_IL17A	MP5	TGFB1	LPP
CD4_Th17_IL17A	MP5	GZMB	IGF2R
MP2	CD4_Th17_IL17A	TNFSF10	CCR6
CD4_Th17_IL17A	MP12	CALM3	KCNQ1
CD4_Th17_IL17A	MP2	CALM3	KCNQ1
CD4_Th17_IL17A	MP2	GZMB	IGF2R
MP12	CD4_Th17_IL17A	TNFSF10	CCR6
CD4_Th17_IL17A	MP5	CALM3	INSR
MP12	CD4_Th17_IL17A	GAL	HLA-DPA1
CD4_Th17_IL17A	MP2	CALM3	INSR
MP2	CD4_Th17_IL17A	HLA-DRA	LAG3
CD4_Th17_IL17A	MP5	CALM3	EGFR
MP2	CD4_Th17_IL17A	HLA-DRB1	LAG3
CD4_Th17_IL17A	MP5	ANXA1	EGFR
CD4_Th17_IL17A	MP12	GNAI2	IGF1R
MP12	CD4_Th17_IL17A	BMP7	ACTR2
MP2	CD4_Th17_IL17A	ALCAM	CD6
MP12	CD4_Th17_IL17A	HLA-DRA	LAG3
MP2	CD4_Th17_IL17A	PCSK1N	GPR171
CD4_Th17_IL17A	MP5	GNAI2	EGFR
CD4_Th17_IL17A	MP12	CALM3	EGFR
MP5	CD4_Th17_IL17A	ALCAM	CD6
MP5	CD4_Th17_IL17A	TNFSF10	CCR6
CD4_Th17_IL17A	MP5	TGFB1	EGFR
CD4_Th17_IL17A	MP5	TGFB1	ITGB5
CD4_Th17_IL17A	MP12	ANXA1	EGFR
MP5	CD4_Th17_IL17A	HLA-DRA	LAG3
CD4_Th17_IL17A	MP12	TGFB1	ITGB5
MP5	CD4_Th17_IL17A	NCR3LG1	NCR3
CD4_Th17_IL17A	MP5	GNAI2	IGF1R
CD4_Th17_IL17A	MP12	GNAI2	EGFR
CD4_Th17_IL17A	MP12	TLN1	ITGB5
CD4_Th17_IL17A	MP5	TLN1	ITGB5
CD4_Th17_IL17A	MP12	TGFB1	EGFR
CD4_Th17_IL17A	MP2	TGFB1	ITGB5
CD4_Th17_IL17A	MP5	TGFB1	ACVR1B_TGFBR2
CD4_Th17_IL17A	MP2	TLN1	ITGB5
CD4_Th17_IL17A	MP2	IL26	IL10RB_IL20RA
CD4_Th17_IL17A	MP12	IL26	IL10RB_IL20RA

## Sheet: group 5
TableS5.The ligand-receptor pairs between MPs and TME in niches
Source	Target	Ligand_complex	Receptor_complex
MP15	CD8_Trm_CD160	TFF2	CXCR4
MP15	CD8_Teff_GZMK	TFF2	CXCR4
MP14	Mast_CD38	TIMP1	CD63
MP14	Mast_CD38	COL1A1	CD44
MP15	CD8_Tact_JUN	TFF2	CXCR4
MP13	Mast_CD38	TIMP1	CD63
MP23	CD8_Teff_GZMK	TFF2	CXCR4
MP23	CD8_Trm_CD160	TFF2	CXCR4
MP13	CD8_Teff_GZMK	MIF	CD74_CXCR4
MP14	Mast_CD38	COL1A2	CD44
MP15	CD4_Tstr_HSPA1A	TFF2	CXCR4
MP15	NK_FCGR3A	TFF2	CXCR4
MP13	CD8_Teff_GZMK	LGALS1	PTPRC
MP23	CD8_Tact_JUN	TFF2	CXCR4
MP13	CD8_Tact_JUN	LGALS1	CD69
MP13	CD4_Tstr_HSPA1A	LGALS1	CD69
MP14	CD8_Teff_GZMK	MIF	CD74_CXCR4
MP14	CD8_Teff_GZMK	LGALS1	PTPRC
MP13	CD8_Trm_CD160	LGALS1	PTPRC
MP13	Mast_CD38	LGALS1	CD69
MP14	CD8_Tact_JUN	LGALS1	CD69
MP14	CD4_Tstr_HSPA1A	LGALS1	CD69
MP13	NK_FCGR3A	LGALS1	PTPRC
MP13	Mast_CD38	VIM	CD44
MP14	CD8_Trm_CD160	LGALS1	PTPRC
MP14	Mast_CD38	VIM	CD44
MP14	Mast_CD38	LGALS1	CD69
MP14	CD8_Teff_GZMK	COL1A1	CD44
MP13	CD8_Tact_JUN	LGALS1	PTPRC
MP14	NK_FCGR3A	LGALS1	PTPRC
MP23	CD4_Tstr_HSPA1A	TFF2	CXCR4
MP13	Mast_CD38	COL1A1	CD44
MP13	CD4_Tstr_HSPA1A	LGALS1	PTPRC
MP14	CD8_Teff_GZMK	COL1A2	CD44
MP14	CD8_Trm_CD160	COL1A1	CD44
MP14	CD8_Tact_JUN	LGALS1	PTPRC
MP23	NK_FCGR3A	TFF2	CXCR4
MP13	NK_FCGR3A	LGALS1	CD69
MP14	NK_FCGR3A	B2M	KLRD1
MP13	NK_FCGR3A	B2M	KLRD1
MP24	NK_FCGR3A	B2M	KLRD1
MP14	CD4_Tstr_HSPA1A	LGALS1	PTPRC
MP14	NK_FCGR3A	LGALS1	CD69
MP14	CD4_Tstr_HSPA1A	COL1A1	CD44
MP14	CD8_Tact_JUN	COL1A1	CD44
MP13	CD8_Trm_CD160	MIF	CD74_CXCR4
MP13	CD8_Trm_CD160	LGALS1	CD69
MP13	Mast_CD38	COL1A2	CD44
MP14	CD8_Trm_CD160	COL1A2	CD44
MP13	CD8_Teff_GZMK	LGALS1	CD69
MP14	CD8_Trm_CD160	LGALS1	CD69
MP14	CD8_Teff_GZMK	LGALS1	CD69
MP14	Mast_CD38	FN1	CD44
MP14	CD4_Tstr_HSPA1A	COL1A2	CD44
MP23	CD8_Teff_GZMK	MIF	CD74_CXCR4
MP13	CD8_Teff_GZMK	VIM	CD44
MP24	CD8_Teff_GZMK	MIF	CD74_CXCR4
MP14	CD8_Teff_GZMK	VIM	CD44
MP14	CD8_Tact_JUN	COL1A2	CD44
MP13	NK_FCGR3A	MIF	CD74_CXCR4
MP13	CD8_Tact_JUN	MIF	CD74_CXCR4
MP13	CD8_Teff_GZMK	COL1A1	CD44
MP14	CD8_Trm_CD160	MIF	CD74_CXCR4
MP13	CD8_Teff_GZMK	MIF	CD44_CD74
MP14	CD8_Teff_GZMK	HMGB1	CXCR4
MP14	CD8_Trm_CD160	HMGB1	CXCR4
MP24	CD8_Trm_CD160	HLA-A	CD8A
MP13	CD8_Trm_CD160	VIM	CD44
MP13	CD8_Teff_GZMK	HMGB1	CXCR4
MP14	CD8_Trm_CD160	VIM	CD44
MP13	CD8_Trm_CD160	HMGB1	CXCR4
MP15	CD8_Trm_CD160	HLA-A	CD8A
MP13	CD8_Teff_GZMK	COL1A2	CD44
MP13	CD4_Tstr_HSPA1A	VIM	CD44
MP13	CD8_Trm_CD160	COL1A1	CD44
MP13	CD8_Trm_CD160	MIF	CD44_CD74
MP14	CD4_Tstr_HSPA1A	VIM	CD44
MP14	CD8_Tact_JUN	MIF	CD74_CXCR4
MP14	NK_FCGR3A	MIF	CD74_CXCR4
MP13	CD8_Tact_JUN	VIM	CD44
MP14	CD8_Tact_JUN	VIM	CD44
MP24	CD8_Teff_GZMK	HLA-A	CD8A
MP23	CD8_Teff_GZMK	ZG16B	CXCR4
MP13	CD4_Tstr_HSPA1A	COL1A1	CD44
MP23	CD8_Trm_CD160	ZG16B	CXCR4
MP24	CD8_Trm_CD160	HMGB1	CXCR4
MP24	CD8_Teff_GZMK	HMGB1	CXCR4
MP13	CD8_Tact_JUN	COL1A1	CD44
MP13	CD8_Tact_JUN	MIF	CD44_CD74
MP14	CD8_Teff_GZMK	MIF	CD44_CD74
MP15	CD8_Teff_GZMK	HLA-A	CD8A
MP14	CD8_Teff_GZMK	FN1	CD44
MP13	CD8_Teff_GZMK	CXCL12	CXCR4
MP13	CD8_Trm_CD160	CXCL12	CXCR4
MP13	CD8_Trm_CD160	COL1A2	CD44
MP14	CD8_Tact_JUN	HMGB1	CXCR4
MP14	Mast_CD38	COL6A2	CD44
MP13	CD8_Tact_JUN	HMGB1	CXCR4
MP13	CD4_Tstr_HSPA1A	COL1A2	CD44
MP15	CD8_Teff_GZMK	MIF	CD74_CXCR4
MP14	CD8_Tact_JUN	MYL9	CD69
MP13	CD8_Tact_JUN	COL1A2	CD44
MP13	CD8_Tact_JUN	MYL9	CD69
MP14	CD4_Tstr_HSPA1A	MYL9	CD69
MP14	CD8_Trm_CD160	C3	IFITM1
MP13	CD4_Tstr_HSPA1A	MYL9	CD69
MP14	CD8_Trm_CD160	MIF	CD44_CD74
MP13	CD8_Trm_CD160	C3	IFITM1
MP14	CD8_Trm_CD160	HLA-A	CD8A
MP13	CD4_Tstr_HSPA1A	MIF	CD74_CXCR4
MP13	CD4_Tstr_HSPA1A	MIF	CD44_CD74
MP14	CD8_Trm_CD160	HLA-C	CD8A
MP14	CD8_Trm_CD160	FN1	CD44
MP24	NK_FCGR3A	HLA-B	KLRD1
MP23	CD8_Tact_JUN	ZG16B	CXCR4
MP24	CD8_Tact_JUN	HMGB1	CXCR4
MP15	CD8_Trm_CD160	HLA-C	CD8A
MP14	CD4_Tstr_HSPA1A	FN1	CD44
Mast_CD38	MP14	TIMP1	CD63
MP15	NK_FCGR3A	HLA-B	KLRD1
Mast_CD38	MP13	TIMP1	CD63
MP14	Mast_CD38	MYL9	CD69
MP15	CD8_Trm_CD160	HMGB1	CXCR4
MP15	CD8_Teff_GZMK	HMGB1	CXCR4
MP14	CD8_Tact_JUN	MIF	CD44_CD74
MP13	Mast_CD38	MYL9	CD69
MP14	CD8_Tact_JUN	FN1	CD44
MP13	CD8_Tact_JUN	CXCL12	CXCR4
MP24	CD8_Trm_CD160	HLA-C	CD8A
MP14	Mast_CD38	VCAN	CD44
MP14	CD8_Teff_GZMK	HLA-C	CD8A
MP14	NK_FCGR3A	HLA-B	KLRD1
MP14	CD8_Trm_CD160	CXCL12	CXCR4
MP14	CD4_Tstr_HSPA1A	MIF	CD74_CXCR4
MP14	CD4_Tstr_HSPA1A	MIF	CD44_CD74
MP13	CD8_Trm_CD160	HLA-C	CD8A
MP14	CD8_Teff_GZMK	CXCL12	CXCR4
MP14	CD8_Teff_GZMK	APP	CD74
MP15	CD8_Teff_GZMK	HLA-C	CD8A
MP14	Mast_CD38	COL6A1	CD44
MP13	NK_FCGR3A	HLA-B	KLRD1
MP14	CD8_Teff_GZMK	C3	IFITM1
MP14	CD4_Tstr_HSPA1A	HMGB1	CXCR4
MP14	CD8_Tact_JUN	CXCL12	CXCR4
MP14	NK_FCGR3A	HMGB1	CXCR4
MP13	CD8_Teff_GZMK	C3	IFITM1
MP24	CD8_Trm_CD160	HLA-A	CD8B
CD8_Teff_GZMK	MP14	HLA-A	APLP2
MP13	Mast_CD38	FN1	CD44
MP13	Mast_CD38	PKM	CD44
MP14	CD8_Teff_GZMK	COL6A2	CD44
MP14	NK_FCGR3A	MYL9	CD69
MP23	CD8_Trm_CD160	MIF	CD74_CXCR4
MP24	CD8_Trm_CD160	MIF	CD74_CXCR4
MP14	Mast_CD38	COL6A3	CD44
MP14	CD8_Tact_JUN	MXRA5	CD69
MP14	Mast_CD38	PKM	CD44
MP13	CD4_Tstr_HSPA1A	HMGB1	CXCR4
MP13	NK_FCGR3A	MYL9	CD69
MP14	NK_FCGR3A	C3	IFITM1
MP14	CD4_Tstr_HSPA1A	MXRA5	CD69
CD8_Trm_CD160	MP14	HLA-A	APLP2
MP15	CD8_Trm_CD160	HLA-A	CD8B
NK_FCGR3A	MP14	HLA-A	APLP2
MP13	NK_FCGR3A	C3	IFITM1
CD8_Tact_JUN	MP14	HLA-A	APLP2
MP14	CD8_Trm_CD160	MYL9	CD69
MP13	CD8_Trm_CD160	MYL9	CD69
MP14	Mast_CD38	MXRA5	CD69
MP14	NK_FCGR3A	COL1A1	CD44
MP23	CD4_Tstr_HSPA1A	ZG16B	CXCR4
MP23	NK_FCGR3A	ZG16B	CXCR4
CD4_Tstr_HSPA1A	MP14	HLA-A	APLP2
MP14	CD8_Teff_GZMK	MYL9	CD69
MP14	CD8_Trm_CD160	COL6A2	CD44
MP23	CD8_Tact_JUN	MIF	CD74_CXCR4
MP24	CD8_Tact_JUN	MIF	CD74_CXCR4
MP23	NK_FCGR3A	MIF	CD74_CXCR4
MP24	NK_FCGR3A	MIF	CD74_CXCR4
MP13	CD8_Teff_GZMK	MYL9	CD69
CD8_Teff_GZMK	MP13	HLA-A	APLP2
MP14	CD8_Tact_JUN	C3	IFITM1
MP13	CD4_Tstr_HSPA1A	CXCL12	CXCR4
MP14	NK_FCGR3A	COL1A2	CD44
MP13	NK_FCGR3A	CXCL12	CXCR4
MP13	CD8_Tact_JUN	C3	IFITM1
CD8_Trm_CD160	MP13	HLA-A	APLP2
MP14	CD8_Teff_GZMK	VCAN	CD44
Mast_CD38	MP23	TIMP1	CD63
MP14	CD4_Tstr_HSPA1A	COL6A2	CD44
NK_FCGR3A	MP13	HLA-A	APLP2
Mast_CD38	MP15	TIMP1	CD63
MP23	CD8_Teff_GZMK	MIF	CD44_CD74
MP24	CD8_Teff_GZMK	MIF	CD44_CD74
MP14	CD8_Tact_JUN	COL6A2	CD44
CD8_Tact_JUN	MP13	HLA-A	APLP2
MP14	NK_FCGR3A	TIMP1	CD63
MP14	CD8_Trm_CD160	TIMP1	CD63
Mast_CD38	MP14	LGALS1	ITGB1
MP14	CD8_Teff_GZMK	COL6A1	CD44
MP14	CD4_Tstr_HSPA1A	C3	IFITM1
MP23	Mast_CD38	LTF	IL1RL1
MP24	CD8_Teff_GZMK	APP	CD74
MP14	CD4_Tstr_HSPA1A	LAMB2	RPSA
MP13	CD4_Tstr_HSPA1A	C3	IFITM1
MP14	CD8_Tact_JUN	MDK	NCL
MP14	NK_FCGR3A	MDK	NCL
CD4_Tstr_HSPA1A	MP13	HLA-A	APLP2
MP24	Mast_CD38	PKM	CD44
CD8_Teff_GZMK	MP15	CCL5	SDC4
MP14	NK_FCGR3A	MXRA5	CD69
MP13	NK_FCGR3A	TIMP1	CD63
MP13	NK_FCGR3A	LGALS1	ITGB1
MP13	CD8_Trm_CD160	TIMP1	CD63
MP14	CD8_Trm_CD160	LAMB2	RPSA
MP13	Mast_CD38	COL6A2	CD44
MP14	CD8_Trm_CD160	MDK	NCL
MP14	CD4_Tstr_HSPA1A	CXCL12	CXCR4
CD8_Trm_CD160	MP15	CCL5	SDC4
MP14	NK_FCGR3A	CXCL12	CXCR4
MP13	CD8_Teff_GZMK	FN1	CD44
MP13	CD8_Teff_GZMK	PKM	CD44
MP13	NK_FCGR3A	COL1A1	CD44
MP13	NK_FCGR3A	MIF	CD44_CD74
MP14	NK_FCGR3A	LGALS1	ITGB1
MP14	CD8_Teff_GZMK	COL6A3	CD44
MP14	CD8_Teff_GZMK	MDK	NCL
MP14	CD8_Trm_CD160	VCAN	CD44
MP14	CD8_Teff_GZMK	PKM	CD44
NK_FCGR3A	MP15	CCL5	SDC4
MP24	CD8_Tact_JUN	MDK	NCL
MP24	NK_FCGR3A	MDK	NCL
MP14	CD8_Tact_JUN	TIMP1	CD63
MP23	CD8_Trm_CD160	MIF	CD44_CD74
MP24	CD8_Trm_CD160	MIF	CD44_CD74
MP15	CD8_Trm_CD160	HLA-E	CD8A
MP14	CD4_Tstr_HSPA1A	MDK	NCL
MP14	CD8_Trm_CD160	TGFB1	CXCR4
MP13	CD8_Teff_GZMK	APP	CD74
MP14	CD8_Teff_GZMK	TGFB1	CXCR4
MP14	CD8_Trm_CD160	MXRA5	CD69
MP14	CD8_Teff_GZMK	COPA	CD74
MP14	CD8_Teff_GZMK	TIMP1	CD63
MP14	CD4_Tstr_HSPA1A	VCAN	CD44
CD8_Tact_JUN	MP15	CCL5	SDC4
MP24	CD8_Trm_CD160	MDK	NCL
MP14	Mast_CD38	TIMP2	CD44
MP13	NK_FCGR3A	COL1A2	CD44
MP14	CD8_Teff_GZMK	LAMB2	RPSA
Mast_CD38	MP24	TIMP1	CD63
MP24	CD8_Teff_GZMK	MDK	NCL
MP24	CD8_Trm_CD160	HLA-E	CD8A
MP14	CD8_Trm_CD160	COL6A1	CD44
MP15	CD8_Trm_CD160	MIF	CD74_CXCR4
MP13	CD8_Tact_JUN	MXRA5	CD69
MP14	CD8_Tact_JUN	LAMB2	RPSA
MP14	NK_FCGR3A	LAMB2	RPSA
MP14	CD8_Tact_JUN	VCAN	CD44
MP14	CD8_Trm_CD160	COL1A1	ITGA1_ITGB1
MP14	Mast_CD38	LAMB2	RPSA
MP13	CD8_Tact_JUN	TIMP1	CD63
MP13	CD4_Tstr_HSPA1A	MXRA5	CD69
MP14	Mast_CD38	AGTRAP	RACK1
MP15	Mast_CD38	LAMB3	CD44
MP14	Mast_CD38	MDK	NCL
MP24	CD4_Tstr_HSPA1A	MDK	NCL
MP14	CD8_Teff_GZMK	MXRA5	CD69
MP23	CD8_Tact_JUN	MIF	CD44_CD74
MP24	CD8_Tact_JUN	MIF	CD44_CD74
MP14	CD4_Tstr_HSPA1A	COL6A1	CD44
MP13	CD8_Teff_GZMK	TIMP1	CD63
NK_FCGR3A	MP14	LGALS1	ITGB1
MP14	NK_FCGR3A	FN1	CD44
MP13	Mast_CD38	LGALS1	PTPRC
MP14	CD8_Tact_JUN	TGFB1	CXCR4
MP13	CD8_Trm_CD160	FN1	CD44
MP13	CD8_Trm_CD160	PKM	CD44
MP13	CD8_Tact_JUN	MDK	NCL
MP14	CD8_Tact_JUN	COL6A1	CD44
MP13	NK_FCGR3A	MDK	NCL
MP14	CD8_Trm_CD160	COL6A3	CD44
MP14	CD8_Trm_CD160	PKM	CD44
MP14	CD8_Teff_GZMK	AGTRAP	RACK1
MP14	Mast_CD38	LGALS1	PTPRC
MP13	Mast_CD38	VCAN	CD44
MP14	CD4_Tstr_HSPA1A	AGTRAP	RACK1
MP14	CD8_Trm_CD160	AGTRAP	RACK1
MP23	CD4_Tstr_HSPA1A	MIF	CD74_CXCR4
MP23	CD4_Tstr_HSPA1A	MIF	CD44_CD74
MP14	CD8_Trm_CD160	COL3A1	ITGA1_ITGB1
MP24	CD4_Tstr_HSPA1A	MIF	CD44_CD74
MP24	CD4_Tstr_HSPA1A	MIF	CD74_CXCR4
MP24	Mast_CD38	MDK	NCL
NK_FCGR3A	MP14	ITGB2	THY1
MP14	CD8_Trm_CD160	COL1A2	ITGA1_ITGB1
MP13	Mast_CD38	MXRA5	CD69
MP13	Mast_CD38	AGTRAP	RACK1
MP13	CD8_Trm_CD160	MDK	NCL
MP13	CD8_Teff_GZMK	AGTRAP	RACK1
MP13	CD4_Tstr_HSPA1A	AGTRAP	RACK1
MP13	CD4_Tstr_HSPA1A	FN1	CD44
MP13	CD4_Tstr_HSPA1A	PKM	CD44
CD8_Tact_JUN	MP15	HSPA8	LDLR
MP14	CD4_Tstr_HSPA1A	COL6A3	CD44
MP13	CD8_Trm_CD160	AGTRAP	RACK1
MP14	CD4_Tstr_HSPA1A	PKM	CD44
CD8_Trm_CD160	MP14	LGALS1	ITGB1
MP13	CD8_Teff_GZMK	MDK	NCL
MP14	Mast_CD38	CD99	CD81
MP13	CD8_Tact_JUN	FN1	CD44
MP13	CD8_Tact_JUN	PKM	CD44
MP14	CD8_Tact_JUN	COL6A3	CD44
MP14	CD8_Trm_CD160	APP	CD74
MP15	CD8_Tact_JUN	MIF	CD74_CXCR4
MP15	NK_FCGR3A	MIF	CD74_CXCR4
MP14	CD8_Tact_JUN	PKM	CD44
MP24	Mast_CD38	TIMP1	CD63
MP13	CD4_Tstr_HSPA1A	MDK	NCL
MP14	NK_FCGR3A	AGTRAP	RACK1
CD8_Teff_GZMK	MP23	HLA-A	APLP2
MP13	NK_FCGR3A	AGTRAP	RACK1
MP13	Mast_CD38	COL6A1	CD44
CD4_Tstr_HSPA1A	MP15	HSPA8	LDLR
MP13	CD8_Teff_GZMK	LGALS1	ITGB1
CD8_Teff_GZMK	MP23	CCL5	SDC4
NK_FCGR3A	MP15	HSPA8	LDLR
CD8_Teff_GZMK	MP14	GZMA	F2R
CD8_Trm_CD160	MP23	CCL5	SDC4
MP15	CD8_Teff_GZMK	MIF	CD44_CD74
MP24	CD8_Teff_GZMK	PKM	CD44
MP14	CD8_Teff_GZMK	LGALS1	ITGB1
CD8_Trm_CD160	MP23	HLA-A	APLP2
MP14	CD8_Tact_JUN	AGTRAP	RACK1
MP13	Mast_CD38	MDK	NCL
MP14	NK_FCGR3A	COL6A2	CD44
MP13	CD8_Trm_CD160	LGALS1	ITGB1
NK_FCGR3A	MP23	CCL5	SDC4
NK_FCGR3A	MP23	HLA-A	APLP2
MP13	CD8_Teff_GZMK	COL6A2	CD44
MP13	Mast_CD38	C3	CD81
MP15	CD8_Teff_GZMK	LGALS9	PTPRC
MP13	CD8_Tact_JUN	AGTRAP	RACK1
MP23	CD8_Teff_GZMK	APP	CD74
MP13	Mast_CD38	CD99	CD81
MP14	CD8_Trm_CD160	LGALS1	ITGB1
MP23	CD8_Trm_CD160	TFF3	CXCR4
CD8_Teff_GZMK	MP15	HLA-A	APLP2
MP23	CD8_Teff_GZMK	TFF3	CXCR4
CD8_Trm_CD160	MP15	HSPA8	LDLR
MP14	Mast_CD38	C3	CD81
CD8_Tact_JUN	MP23	HLA-A	APLP2
MP13	Mast_CD38	TIMP2	CD44
CD8_Tact_JUN	MP23	CCL5	SDC4
CD8_Teff_GZMK	MP15	HSPA8	LDLR
MP23	Mast_CD38	PKM	CD44
MP14	Mast_CD38	COL4A2	CD44
MP13	CD8_Trm_CD160	COL1A1	ITGA1_ITGB1
MP14	CD8_Trm_CD160	CD59	CD2
MP14	Mast_CD38	LAMB2	CD44
MP13	NK_FCGR3A	MIF	TNFRSF14
MP15	Mast_CD38	TIMP1	CD63
MP15	CD8_Trm_CD160	LGALS9	PTPRC
MP14	Mast_CD38	LAMA4	CD44
CD8_Teff_GZMK	MP14	LGALS1	ITGB1
MP13	CD8_Trm_CD160	COL3A1	ITGA1_ITGB1
MP15	NK_FCGR3A	LGALS9	PTPRC
CD8_Teff_GZMK	MP14	ITGB2	THY1
CD8_Trm_CD160	MP15	HLA-A	APLP2
MP14	Mast_CD38	FN1	PLAUR
MP15	CD8_Trm_CD160	CEACAM5	CD8A
MP14	CD4_Tstr_HSPA1A	TGFB1	CXCR4
MP13	NK_FCGR3A	MXRA5	CD69
MP14	NK_FCGR3A	TGFB1	CXCR4
MP14	Mast_CD38	LAMB1	CD44
CD8_Teff_GZMK	MP24	HLA-A	APLP2
NK_FCGR3A	MP15	HLA-A	APLP2
MP14	NK_FCGR3A	LUM	ITGB1
MP14	NK_FCGR3A	VCAN	CD44
MP14	CD8_Tact_JUN	APP	CD74
MP14	NK_FCGR3A	APP	CD74
MP14	NK_FCGR3A	FN1	ITGA4_ITGB1
MP14	CD8_Teff_GZMK	TIMP2	CD44
CD4_Tstr_HSPA1A	MP23	HLA-A	APLP2
MP15	Mast_CD38	LGALS9	CD44
MP14	NK_FCGR3A	VCAN	ITGB1
MP13	CD8_Trm_CD160	COL1A2	ITGA1_ITGB1
CD8_Tact_JUN	MP15	HLA-A	APLP2
Mast_CD38	MP13	LGALS1	ITGB1
CD8_Trm_CD160	MP24	HLA-A	APLP2
NK_FCGR3A	MP14	SPON2	ITGB1
MP23	CD8_Tact_JUN	TFF3	CXCR4
CD8_Trm_CD160	MP14	TIMP1	CD63
MP14	CD8_Teff_GZMK	CD59	CD2
MP15	CD8_Tact_JUN	LGALS9	PTPRC
MP14	NK_FCGR3A	THBS2	CD47
MP14	Mast_CD38	COL14A1	CD44
CD8_Trm_CD160	MP13	TIMP1	CD63
MP13	NK_FCGR3A	PKM	CD44
MP14	NK_FCGR3A	LGALS3BP	ITGB1
NK_FCGR3A	MP24	HLA-A	APLP2
MP14	CD8_Teff_GZMK	FN1	ITGA4_ITGB1
CD8_Tact_JUN	MP14	LGALS1	ITGB1
MP14	NK_FCGR3A	COL6A1	CD44
MP24	CD8_Trm_CD160	APP	CD74
Mast_CD38	MP15	ICAM1	MUC1
MP15	Mast_CD38	PKM	CD44
MP14	NK_FCGR3A	MIF	TNFRSF14
MP15	CD8_Teff_GZMK	LAMB3	CD44
Mast_CD38	MP14	CALR	LRP1
MP14	NK_FCGR3A	PKM	CD44
CD8_Tact_JUN	MP24	HLA-A	APLP2
MP15	CD8_Trm_CD160	MIF	CD44_CD74
MP14	CD8_Trm_CD160	FN1	ITGA4_ITGB1
MP23	CD8_Trm_CD160	CD59	CD2
MP24	CD8_Trm_CD160	PKM	CD44
MP13	CD8_Trm_CD160	MXRA5	CD69
CD4_Tstr_HSPA1A	MP15	HLA-A	APLP2
MP13	NK_FCGR3A	LUM	ITGB1
MP13	Mast_CD38	COL6A3	CD44
NK_FCGR3A	MP14	CALR	LRP1
MP14	CD8_Trm_CD160	THBS2	CD47
MP14	CD8_Teff_GZMK	THBS2	CD47
MP14	CD8_Teff_GZMK	THBS2	ITGA4
MP14	NK_FCGR3A	COL6A3	CD44
MP14	NK_FCGR3A	SPON2	ITGB2
MP13	CD8_Trm_CD160	CD59	CD2
MP13	CD8_Trm_CD160	COL6A2	CD44
MP15	CD4_Tstr_HSPA1A	LGALS9	PTPRC
NK_FCGR3A	MP14	TGFB1	ITGB1
MP14	CD4_Tstr_HSPA1A	THBS2	CD47
MP15	CD8_Teff_GZMK	CEACAM5	CD8A
CD8_Trm_CD160	MP14	CD99	CD81
CD4_Tstr_HSPA1A	MP24	HLA-A	APLP2
MP23	Mast_CD38	HBEGF	CD9
MP13	NK_FCGR3A	FN1	CD44
CD8_Tact_JUN	MP14	CALR	LRP1
MP24	CD4_Tstr_HSPA1A	PKM	CD44
MP13	CD8_Teff_GZMK	VCAN	CD44
MP23	CD8_Teff_GZMK	CD59	CD2
MP14	CD8_Trm_CD160	THBS2	ITGA4
NK_FCGR3A	MP14	GZMA	F2R
MP14	Mast_CD38	LAMC1	CD44
MP13	CD4_Tstr_HSPA1A	COL6A2	CD44
MP15	Mast_CD38	LAMA3	CD44
MP13	CD8_Teff_GZMK	MXRA5	CD69
MP13	CD8_Teff_GZMK	CD59	CD2
MP15	CD8_Tact_JUN	MIF	CD44_CD74
MP14	CD8_Teff_GZMK	VCAN	ITGA4
MP23	CD8_Teff_GZMK	LTF	BTN3A2
CD8_Trm_CD160	MP14	TGFB1	ITGB1
MP24	CD8_Tact_JUN	PKM	CD44
MP15	CD8_Trm_CD160	HLA-F	CD8A
MP13	CD8_Trm_CD160	APP	CD74
MP23	CD4_Tstr_HSPA1A	TFF3	CXCR4
MP23	Mast_CD38	HBEGF	CD44
MP14	NK_FCGR3A	THBS2	ITGA4
MP15	CD8_Trm_CD160	CD59	CD2
CD8_Tact_JUN	MP23	HSPA8	LDLR
MP14	CD8_Trm_CD160	TIMP2	CD44
MP14	CD4_Tstr_HSPA1A	CD59	CD2
MP15	CD8_Teff_GZMK	LGALS3	LAG3
MP13	CD8_Tact_JUN	COL6A2	CD44
CD8_Teff_GZMK	MP13	GZMA	F2R
CD8_Teff_GZMK	MP14	CALR	LRP1
Mast_CD38	MP14	VEGFA	ITGB1
MP14	CD8_Tact_JUN	THBS2	CD47
CD8_Teff_GZMK	MP14	CD99	CD81
CD8_Trm_CD160	MP14	CALR	LRP1
MP14	CD8_Trm_CD160	COPA	CD74
MP14	CD8_Trm_CD160	VCAN	ITGA4
MP13	NK_FCGR3A	LGALS3BP	ITGB1
MP14	NK_FCGR3A	FBLN1	ITGB1
MP23	CD8_Trm_CD160	APP	CD74
MP15	CD8_Teff_GZMK	CD59	CD2
MP15	Mast_CD38	VEGFA	CD44
Mast_CD38	MP14	PSAP	LRP1
MP14	CD8_Trm_CD160	COL6A2	ITGA1_ITGB1
MP23	NK_FCGR3A	TFF3	CXCR4
CD4_Tstr_HSPA1A	MP23	HSPA8	LDLR
MP24	CD8_Tact_JUN	APP	CD74
MP14	CD4_Tstr_HSPA1A	TIMP2	CD44
MP15	CD8_Trm_CD160	LAMB3	CD44
MP14	NK_FCGR3A	VCAN	ITGA4
MP24	NK_FCGR3A	APP	CD74
CD8_Tact_JUN	MP24	HSPA8	LDLR
CD8_Trm_CD160	MP14	ITGB2	THY1
NK_FCGR3A	MP23	HSPA8	LDLR
MP23	NK_FCGR3A	LTF	BTN3A2
CD8_Tact_JUN	MP14	ITGB2	THY1
MP14	CD8_Teff_GZMK	LUM	ITGB1
Mast_CD38	MP13	PTGS2	CAV1
CD4_Tstr_HSPA1A	MP14	ITGB2	THY1
MP14	CD8_Teff_GZMK	SPON2	ITGB2
MP14	CD8_Tact_JUN	CD59	CD2
MP13	CD8_Teff_GZMK	COL6A1	CD44
CD8_Tact_JUN	MP14	TGFB1	ITGB1
MP14	CD8_Trm_CD160	COL5A2	ITGA1_ITGB1
MP14	CD8_Trm_CD160	COL5A1	ITGA1_ITGB1
MP14	CD8_Teff_GZMK	VCAN	ITGB1
CD8_Trm_CD160	MP23	TIMP1	CD63
NK_FCGR3A	MP13	LGALS1	ITGB1
MP15	CD8_Tact_JUN	LGALS3	LAG3
MP14	CD8_Trm_CD160	LUM	ITGB1
Mast_CD38	MP14	PTGS2	CAV1
CD4_Tstr_HSPA1A	MP14	LGALS1	ITGB1
NK_FCGR3A	MP14	CD99	CD81
NK_FCGR3A	MP23	CALM1	KCNN4
MP14	Mast_CD38	TIMP3	CD44
MP15	CD8_Tact_JUN	MDK	NCL
MP14	CD8_Tact_JUN	TIMP2	CD44
MP14	NK_FCGR3A	MDK	ITGA4_ITGB1
CD8_Trm_CD160	MP15	TIMP1	CD63
MP13	Mast_CD38	C3	CD46
MP14	CD8_Teff_GZMK	LGALS3BP	ITGB1
MP15	CD8_Teff_GZMK	HLA-F	CD8A
MP15	NK_FCGR3A	MDK	NCL
CD8_Teff_GZMK	MP14	TGFB1	ITGB1
CD8_Teff_GZMK	MP23	CALM1	KCNN4
CD4_Tstr_HSPA1A	MP24	HSPA8	LDLR
MP14	CD8_Teff_GZMK	MDK	ITGA4_ITGB1
MP23	CD4_Tstr_HSPA1A	CD59	CD2
MP15	CD4_Tstr_HSPA1A	LAMB3	CD44
NK_FCGR3A	MP13	ITGB2	THY1
MP14	CD8_Trm_CD160	VCAN	ITGB1
CD8_Trm_CD160	MP23	CALM1	KCNN4
MP13	CD8_Trm_CD160	C3	CD46
MP13	CD8_Trm_CD160	VCAN	CD44
NK_FCGR3A	MP24	HSPA8	LDLR
MP24	NK_FCGR3A	MIF	TNFRSF14
CD4_Tstr_HSPA1A	MP14	CALR	LRP1
MP14	Mast_CD38	VEGFA	CD44
CD4_Tstr_HSPA1A	MP14	LTB	TNFRSF1A
MP14	Mast_CD38	C3	CD46
MP13	CD4_Tstr_HSPA1A	CD59	CD2
MP23	NK_FCGR3A	MIF	TNFRSF14
Mast_CD38	MP24	S100A4	ERBB3
MP14	CD8_Trm_CD160	LGALS3BP	ITGB1
CD8_Tact_JUN	MP23	CALM1	KCNN4
MP15	CD8_Trm_CD160	MDK	NCL
MP14	CD8_Teff_GZMK	COL14A1	CD44
Mast_CD38	MP23	ICAM1	MUC1
MP15	CD8_Teff_GZMK	LGALS9	CD44
MP14	CD8_Trm_CD160	MDK	ITGA4_ITGB1
MP13	CD8_Teff_GZMK	LUM	ITGB1
MP14	CD8_Trm_CD160	C3	CD46
MP15	CD8_Tact_JUN	LAMB3	CD44
MP13	CD8_Teff_GZMK	COL6A3	CD44
Mast_CD38	MP15	S100A4	ERBB3
MP15	Mast_CD38	HBEGF	CD9
CD4_Tstr_HSPA1A	MP14	TGFB1	ITGB1
MP13	Mast_CD38	FN1	PLAUR
MP15	CD8_Teff_GZMK	MDK	NCL
CD8_Trm_CD160	MP24	S100A4	ERBB3
MP13	CD8_Teff_GZMK	TIMP2	CD44
MP14	CD8_Trm_CD160	COL6A1	ITGA1_ITGB1
MP23	Mast_CD38	TIMP1	CD63
MP23	CD8_Teff_GZMK	PKM	CD44
MP14	CD8_Teff_GZMK	COL4A2	CD44
MP23	NK_FCGR3A	APP	CD74
MP23	CD8_Tact_JUN	APP	CD74
MP13	CD8_Tact_JUN	APP	CD74
MP23	CD8_Tact_JUN	CD59	CD2
MP14	NK_FCGR3A	CLEC11A	ITGB1
MP14	Mast_CD38	THBS2	CD47
MP13	CD8_Trm_CD160	LUM	ITGB1
MP13	NK_FCGR3A	APP	CD74
MP13	NK_FCGR3A	FN1	ITGA4_ITGB1
MP13	CD4_Tstr_HSPA1A	VCAN	CD44
CD8_Trm_CD160	MP13	LGALS1	ITGB1
MP15	CD8_Teff_GZMK	PKM	CD44
MP24	NK_FCGR3A	MDK	ITGA4_ITGB1
MP14	CD8_Teff_GZMK	LAMB2	CD44
CD8_Trm_CD160	MP24	HSPA8	LDLR
MP15	CD4_Tstr_HSPA1A	CD59	CD2
CD8_Trm_CD160	MP15	S100A4	ERBB3
MP14	CD8_Teff_GZMK	LAMA4	CD44
MP15	CD8_Tact_JUN	CEACAM5	CD8A
CD4_Tstr_HSPA1A	MP23	CALM1	KCNN4
MP13	CD8_Tact_JUN	CD59	CD2
NK_FCGR3A	MP13	GZMA	F2R
MP13	Mast_CD38	VEGFA	CD44
MP13	NK_FCGR3A	SPON2	ITGB2
MP15	CD4_Tstr_HSPA1A	MDK	NCL
MP15	Mast_CD38	HBEGF	CD44
MP14	NK_FCGR3A	SPON2	ITGB1
MP13	NK_FCGR3A	FBLN1	ITGB1
MP14	CD8_Teff_GZMK	LAMB1	CD44
CD8_Teff_GZMK	MP24	CCL5	SDC4
MP14	Mast_CD38	COL4A1	CD44
CD8_Tact_JUN	MP14	GZMA	F2R
MP13	CD8_Teff_GZMK	FN1	ITGA4_ITGB1
Mast_CD38	MP24	LGALS1	ITGB1
MP14	CD8_Tact_JUN	COPA	CD74
MP24	NK_FCGR3A	PKM	CD44
Mast_CD38	MP23	S100A4	ERBB3
MP14	NK_FCGR3A	COPA	CD74
MP24	CD8_Teff_GZMK	MDK	ITGA4_ITGB1
MP14	CD8_Trm_CD160	COL6A3	ITGA1_ITGB1
MP13	NK_FCGR3A	CXCL12	ITGB1
MP13	CD8_Tact_JUN	VCAN	CD44
MP23	CD8_Teff_GZMK	HBEGF	CD44
CD8_Trm_CD160	MP24	CCL5	SDC4
MP14	CD4_Tstr_HSPA1A	APP	CD74
MP13	NK_FCGR3A	COL6A2	CD44
NK_FCGR3A	MP24	S100A4	ERBB3
Mast_CD38	MP14	TGFB1	ITGB1
NK_FCGR3A	MP24	CCL5	SDC4
CD8_Trm_CD160	MP23	S100A4	ERBB3
MP13	CD8_Trm_CD160	FN1	ITGA4_ITGB1
MP13	CD8_Trm_CD160	COL6A1	CD44
MP24	CD8_Trm_CD160	MDK	ITGA4_ITGB1
MP14	Mast_CD38	APP	CD74
MP24	CD8_Trm_CD160	TFF2	CXCR4
MP15	CD8_Tact_JUN	CD59	CD2
MP24	CD8_Teff_GZMK	TFF2	CXCR4
NK_FCGR3A	MP15	S100A4	ERBB3
MP15	CD8_Teff_GZMK	LAMA3	CD44
MP13	CD8_Teff_GZMK	LGALS3BP	ITGB1
MP14	CD8_Teff_GZMK	FBLN1	ITGB1
CD4_Tstr_HSPA1A	MP13	LTB	TNFRSF1A
CD8_Teff_GZMK	MP13	ITGB2	THY1
CD8_Trm_CD160	MP23	CD99	CD81
MP13	NK_FCGR3A	THBS2	CD47
CD8_Tact_JUN	MP14	CD99	CD81
CD8_Tact_JUN	MP24	CCL5	SDC4
MP13	Mast_CD38	LAMA4	CD44
MP15	Mast_CD38	MDK	NCL
MP15	CD8_Teff_GZMK	VEGFA	CD44
MP13	CD8_Teff_GZMK	COPA	CD74
CD8_Trm_CD160	MP13	CD99	CD81
MP15	NK_FCGR3A	LGALS3BP	ITGB1
MP13	CD4_Tstr_HSPA1A	LAMB2	RPSA
MP13	CD8_Trm_CD160	LGALS3BP	ITGB1
MP14	CD8_Trm_CD160	FBLN1	ITGB1
MP14	Mast_CD38	SERPINE1	PLAUR
MP13	CD4_Tstr_HSPA1A	COL6A1	CD44
MP23	CD8_Teff_GZMK	COPA	CD74
CD8_Tact_JUN	MP13	GZMA	F2R
MP14	CD8_Trm_CD160	COL14A1	CD44
MP15	CD8_Trm_CD160	LGALS9	CD44
MP13	CD8_Trm_CD160	LAMB2	RPSA
NK_FCGR3A	MP23	S100A4	ERBB3
MP14	NK_FCGR3A	TIMP2	CD44
MP23	NK_FCGR3A	LGALS3BP	ITGB1
MP13	CD8_Teff_GZMK	MDK	ITGA4_ITGB1
MP14	CD8_Teff_GZMK	TIMP3	CD44
MP13	CD8_Trm_CD160	COL6A3	CD44
MP24	CD8_Tact_JUN	TFF2	CXCR4
Mast_CD38	MP14	TPSAB1	F2RL1
MP13	NK_FCGR3A	MDK	ITGA4_ITGB1
MP14	Mast_CD38	ADAM10	CD44
CD8_Trm_CD160	MP24	TIMP1	CD63
CD8_Teff_GZMK	MP13	LGALS1	ITGB1
MP13	CD8_Teff_GZMK	LAMB2	RPSA
MP15	NK_FCGR3A	CD55	ADGRE5
Mast_CD38	MP14	CALR	ITGAV
MP13	CD8_Tact_JUN	COL6A1	CD44
MP15	CD8_Tact_JUN	HLA-F	CD8A
MP13	CD8_Trm_CD160	TIMP2	CD44
MP23	CD8_Trm_CD160	PKM	CD44
MP13	CD8_Tact_JUN	LAMB2	RPSA
MP14	CD8_Trm_CD160	COL4A2	CD44
MP13	NK_FCGR3A	LAMB2	RPSA
Mast_CD38	MP14	ANXA1	EGFR
MP14	CD8_Teff_GZMK	VEGFA	CD44
Mast_CD38	MP14	TPSB2	F2RL1
MP13	CD8_Trm_CD160	CXCL12	CXCR3
MP15	CD8_Trm_CD160	CD55	ADGRE5
NK_FCGR3A	MP14	CALM1	FAS
MP13	Mast_CD38	LAMB2	RPSA
MP13	CD8_Trm_CD160	MDK	ITGA4_ITGB1
MP13	Mast_CD38	SERPINE1	PLAUR
MP13	CD8_Teff_GZMK	SPON2	ITGB2
Mast_CD38	MP14	S100A4	EGFR
MP15	CD8_Trm_CD160	PKM	CD44
MP14	CD8_Teff_GZMK	LAMC1	CD44
Mast_CD38	MP13	CALR	LRP1
MP13	CD4_Tstr_HSPA1A	THBS2	CD47
MP14	NK_FCGR3A	GRN	TNFRSF1B
MP14	CD8_Trm_CD160	LAMB2	CD44
CD4_Tstr_HSPA1A	MP24	S100A4	ERBB3
CD8_Teff_GZMK	MP14	CALM1	FAS
MP14	CD8_Trm_CD160	LAMA4	CD44
MP14	CD4_Tstr_HSPA1A	COL14A1	CD44
NK_FCGR3A	MP14	CALR	ITGAV
MP15	CD4_Tstr_HSPA1A	LGALS9	CD44
CD8_Teff_GZMK	MP23	CD99	CD81
NK_FCGR3A	MP24	LGALS1	ITGB1
MP14	NK_FCGR3A	THBS1	CD47
CD8_Trm_CD160	MP14	CALM1	FAS
MP15	NK_FCGR3A	LAMB3	CD44
CD8_Trm_CD160	MP14	S100A4	EGFR
CD4_Tstr_HSPA1A	MP15	S100A4	ERBB3
MP13	CD4_Tstr_HSPA1A	COL6A3	CD44
NK_FCGR3A	MP13	CALM1	FAS
MP23	CD8_Teff_GZMK	LGALS3	LAG3
CD8_Teff_GZMK	MP13	CD99	CD81
CD8_Tact_JUN	MP14	CALM1	FAS
MP23	CD8_Teff_GZMK	HLA-DRB1	LAG3
MP14	CD8_Trm_CD160	LAMB1	CD44
MP24	CD8_Trm_CD160	CD59	CD2
MP15	CD8_Tact_JUN	CD55	ADGRE5
NK_FCGR3A	MP13	CALR	LRP1
CD8_Tact_JUN	MP24	S100A4	ERBB3
MP13	CD8_Trm_CD160	THBS2	CD47
CD8_Teff_GZMK	MP13	CALM1	FAS
MP14	NK_FCGR3A	TIMP2	ITGB1
MP13	Mast_CD38	TIMP3	CD44
MP24	CD8_Teff_GZMK	CD59	CD2
MP23	CD8_Trm_CD160	HBEGF	CD44
MP13	CD4_Tstr_HSPA1A	TIMP2	CD44
CD8_Trm_CD160	MP14	GZMA	F2R
MP23	CD4_Tstr_HSPA1A	PKM	CD44
CD8_Trm_CD160	MP13	CALM1	FAS
MP14	CD4_Tstr_HSPA1A	COL4A2	CD44
MP14	CD8_Trm_CD160	TIMP3	CD44
CD8_Trm_CD160	MP14	ANXA1	EGFR
MP13	CD8_Teff_GZMK	THBS2	ITGA4
MP14	NK_FCGR3A	CXCL12	ITGB1
MP13	CD8_Teff_GZMK	VEGFA	CD44
CD8_Tact_JUN	MP15	S100A4	ERBB3
MP15	CD8_Teff_GZMK	HBEGF	CD44
NK_FCGR3A	MP23	CD99	CD81
MP13	CD8_Teff_GZMK	THBS2	CD47
NK_FCGR3A	MP13	CD99	CD81
CD8_Tact_JUN	MP13	CALM1	FAS
NK_FCGR3A	MP13	SPON2	ITGB1
CD8_Trm_CD160	MP24	CD99	CD81
MP14	NK_FCGR3A	CD59	CD2
CD8_Tact_JUN	MP14	CALR	ITGAV
MP14	CD8_Tact_JUN	COL14A1	CD44
MP14	CD8_Teff_GZMK	COL4A1	CD44
MP15	CD8_Tact_JUN	LGALS9	CD44
MP14	CD8_Teff_GZMK	SPON2	ITGA4
MP14	CD8_Trm_CD160	SPON2	ITGB2
MP15	CD4_Tstr_HSPA1A	PKM	CD44
MP14	CD8_Tact_JUN	SPON2	ITGB2
CD4_Tstr_HSPA1A	MP14	CALM1	FAS
MP14	CD8_Teff_GZMK	CLEC11A	ITGB1
CD4_Tstr_HSPA1A	MP23	S100A4	ERBB3
MP14	CD4_Tstr_HSPA1A	LAMB2	CD44
MP14	CD4_Tstr_HSPA1A	SPON2	ITGB2
MP13	Mast_CD38	LAMB2	CD44
CD8_Tact_JUN	MP13	LGALS1	ITGB1
MP13	CD8_Teff_GZMK	CXCL12	ITGA4
MP13	CD8_Tact_JUN	COL6A3	CD44
MP14	CD4_Tstr_HSPA1A	LAMA4	CD44
NK_FCGR3A	MP14	S100A4	EGFR
MP24	CD4_Tstr_HSPA1A	TFF2	CXCR4
CD8_Tact_JUN	MP13	CALR	LRP1
MP14	CD8_Trm_CD160	VEGFA	CD44
MP13	CD8_Tact_JUN	TIMP2	CD44
MP14	CD4_Tstr_HSPA1A	LAMB1	CD44
MP13	CD8_Trm_CD160	THBS2	ITGA4
CD8_Tact_JUN	MP23	S100A4	ERBB3
CD4_Tstr_HSPA1A	MP13	CALM1	FAS
MP14	CD8_Tact_JUN	COL4A2	CD44
MP13	NK_FCGR3A	THBS2	ITGA4
MP15	CD8_Trm_CD160	LAMA3	CD44
MP14	CD8_Trm_CD160	CLEC11A	ITGB1
MP13	NK_FCGR3A	VCAN	CD44
MP14	CD8_Teff_GZMK	SPON2	ITGB1
MP13	CD8_Teff_GZMK	FBLN1	ITGB1
MP23	CD8_Tact_JUN	LGALS3	LAG3
MP14	Mast_CD38	APOE	ABCA1
MP14	CD8_Trm_CD160	SPON2	ITGA4
MP13	CD8_Teff_GZMK	LAMA4	CD44
MP23	CD8_Tact_JUN	HLA-DRB1	LAG3
MP23	CD4_Tstr_HSPA1A	HBEGF	CD44
MP13	CD8_Teff_GZMK	CXCL12	CXCR3
MP14	NK_FCGR3A	SPON2	ITGA4
MP13	CD8_Tact_JUN	THBS2	CD47
CD8_Teff_GZMK	MP14	HLA-A	ERBB2
NK_FCGR3A	MP13	TGFB1	CAV1
MP14	CD4_Tstr_HSPA1A	TIMP3	CD44
Mast_CD38	MP14	CD99	CD81
MP24	CD8_Trm_CD160	TFF3	CXCR4
MP13	CD8_Teff_GZMK	CXCL12	ITGB1
MP24	NK_FCGR3A	TFF2	CXCR4
MP24	CD8_Teff_GZMK	TFF3	CXCR4
MP14	CD8_Tact_JUN	LAMB2	CD44
MP13	CD8_Trm_CD160	CXCL12	ITGA4
MP13	NK_FCGR3A	CXCL12	ITGA4
MP14	CD8_Tact_JUN	LAMA4	CD44
MP15	CD8_Trm_CD160	VEGFA	CD44
MP24	CD4_Tstr_HSPA1A	APP	CD74
CD8_Trm_CD160	MP24	LGALS1	ITGB1
MP14	CD4_Tstr_HSPA1A	THBS1	CD47
CD8_Trm_CD160	MP15	MIF	TNFRSF14
CD8_Teff_GZMK	MP14	CALR	ITGAV
NK_FCGR3A	MP14	CALM1	PTPRA
MP14	CD8_Trm_CD160	SPON2	ITGB1
MP13	CD8_Trm_CD160	FBLN1	ITGB1
CD8_Trm_CD160	MP14	HLA-A	ERBB2
NK_FCGR3A	MP14	TGFB1	CAV1
MP13	CD8_Trm_CD160	COPA	CD74
CD4_Tstr_HSPA1A	MP14	CD99	CD81
MP14	CD8_Trm_CD160	COL4A1	CD44
CD8_Trm_CD160	MP14	PSAP	LRP1
MP14	CD8_Tact_JUN	LAMB1	CD44
MP13	CD8_Teff_GZMK	LGALS3	LAG3
MP24	NK_FCGR3A	LGALS3BP	ITGB1
CD8_Teff_GZMK	MP14	CALM1	PTPRA
MP14	CD4_Tstr_HSPA1A	VEGFA	CD44
NK_FCGR3A	MP14	HLA-A	ERBB2
NK_FCGR3A	MP13	TGFB1	ITGB1
MP13	CD8_Trm_CD160	CXCL12	ITGB1
MP24	CD4_Tstr_HSPA1A	CD59	CD2
MP24	Mast_CD38	APP	CD74
CD8_Trm_CD160	MP14	CALR	ITGAV
CD8_Teff_GZMK	MP15	S100A4	ERBB3
MP23	CD8_Tact_JUN	HBEGF	CD44
CD8_Trm_CD160	MP14	CALM1	PTPRA
CD8_Teff_GZMK	MP13	CALR	LRP1
MP23	CD8_Trm_CD160	COPA	CD74
MP14	CD8_Tact_JUN	TIMP3	CD44
MP14	CD8_Teff_GZMK	ADAM10	CD44
MP13	NK_FCGR3A	SPON2	ITGB1
MP14	CD8_Trm_CD160	THBS1	CD47
MP15	CD4_Tstr_HSPA1A	LAMA3	CD44
CD8_Trm_CD160	MP23	MIF	TNFRSF14
CD8_Tact_JUN	MP14	CALM1	PTPRA
MP13	NK_FCGR3A	CLEC11A	ITGB1
MP14	CD8_Teff_GZMK	GRN	TNFRSF1B
CD8_Trm_CD160	MP13	GZMA	F2R
CD8_Tact_JUN	MP14	HLA-A	ERBB2
MP14	CD8_Trm_CD160	GRN	TNFRSF1B
MP14	CD8_Teff_GZMK	THBS1	ITGA4
CD8_Trm_CD160	MP13	CALR	LRP1
MP24	Mast_CD38	HBEGF	CD9
MP23	CD4_Tstr_HSPA1A	APP	CD74
MP13	Mast_CD38	THBS2	CD47
Mast_CD38	MP24	AREG	ERBB3
Mast_CD38	MP14	APOE	LRP1
MP24	CD8_Tact_JUN	TFF3	CXCR4
MP14	CD8_Teff_GZMK	THBS1	CD47
MP23	NK_FCGR3A	CD59	CD2
CD8_Trm_CD160	MP24	MIF	TNFRSF14
MP13	NK_FCGR3A	VCAN	ITGB1
MP13	Mast_CD38	APOE	ABCA1
MP15	CD4_Tstr_HSPA1A	VEGFA	CD44
CD4_Tstr_HSPA1A	MP14	S100A4	EGFR
MP14	CD8_Tact_JUN	VEGFA	CD44
MP15	CD8_Trm_CD160	HBEGF	CD44
CD8_Tact_JUN	MP14	ANXA1	EGFR
Mast_CD38	MP13	PSAP	LRP1
NK_FCGR3A	MP14	PSAP	LRP1
Mast_CD38	MP15	AREG	ERBB3
MP14	CD4_Tstr_HSPA1A	COL4A1	CD44
MP13	Mast_CD38	LAMB1	CD44
CD8_Trm_CD160	MP13	TGFB1	CAV1
CD8_Teff_GZMK	MP14	PSAP	LRP1
MP15	CD8_Teff_GZMK	LGALS3BP	ITGB1
MP13	NK_FCGR3A	CD59	CD2
MP13	CD8_Trm_CD160	VEGFA	CD44
MP15	CD8_Tact_JUN	LAMA3	CD44
MP14	CD8_Trm_CD160	CXCL12	CXCR3
MP14	CD8_Trm_CD160	LAMC1	CD44
CD4_Tstr_HSPA1A	MP14	CALM1	PTPRA
Mast_CD38	MP15	LGALS1	ITGB1
MP15	CD8_Trm_CD160	HLA-F	CD8B
MP14	CD8_Trm_CD160	THBS1	ITGA4
CD4_Tstr_HSPA1A	MP14	HLA-A	ERBB2
MP14	NK_FCGR3A	THBS1	ITGA4
MP13	CD8_Tact_JUN	LGALS3	LAG3
MP13	CD8_Teff_GZMK	TIMP3	CD44
CD8_Tact_JUN	MP14	S100A4	EGFR
MP24	Mast_CD38	HBEGF	CD44
CD8_Trm_CD160	MP14	TGFB1	CAV1
MP24	CD8_Tact_JUN	CD59	CD2
MP14	CD8_Trm_CD160	COL8A1	ITGA1_ITGB1
MP14	CD8_Tact_JUN	THBS1	CD47
MP15	CD8_Tact_JUN	VEGFA	CD44
MP15	CD8_Trm_CD160	LGALS3BP	ITGB1
MP15	NK_FCGR3A	MIF	TNFRSF14
CD8_Trm_CD160	MP13	TGFB1	ITGB1
MP15	CD8_Teff_GZMK	CD55	ADGRE5
Mast_CD38	MP13	VEGFA	ITGB1
MP23	CD8_Teff_GZMK	LGALS3BP	ITGB1
Mast_CD38	MP13	GNAI2	CAV1
Mast_CD38	MP23	AREG	ERBB3
MP14	CD8_Tact_JUN	COL4A1	CD44
MP13	NK_FCGR3A	COL6A1	CD44
MP13	CD8_Trm_CD160	COL6A2	ITGA1_ITGB1
MP13	CD8_Teff_GZMK	LAMB2	CD44
MP15	CD4_Tstr_HSPA1A	HBEGF	CD44
MP13	NK_FCGR3A	COPA	CD74
MP13	CD8_Trm_CD160	LAMA4	CD44
MP14	CD8_Teff_GZMK	LGALS3	LAG3
MP13	CD8_Tact_JUN	COPA	CD74
Mast_CD38	MP14	S100A4	ERBB2
NK_FCGR3A	MP14	ANXA1	EGFR
MP14	Mast_CD38	GNAS	ADRB2
CD8_Teff_GZMK	MP14	ANXA1	EGFR
MP14	CD8_Trm_CD160	ADAM10	CD44
Mast_CD38	MP14	GNAI2	CAV1
NK_FCGR3A	MP15	LGALS1	ITGB1
MP13	NK_FCGR3A	GRN	TNFRSF1B
MP23	NK_FCGR3A	COPA	CD74
MP23	CD8_Tact_JUN	COPA	CD74
MP13	CD4_Tstr_HSPA1A	VEGFA	CD44
NK_FCGR3A	MP14	GZMB	IGF2R
MP15	CD8_Trm_CD160	ZG16B	CXCR4
CD8_Tact_JUN	MP23	CD99	CD81
Mast_CD38	MP23	LGALS1	ITGB1
CD4_Tstr_HSPA1A	MP14	CALR	ITGAV
MP15	CD8_Teff_GZMK	ZG16B	CXCR4
MP23	CD8_Trm_CD160	LGALS3BP	ITGB1
MP14	CD4_Tstr_HSPA1A	LAMC1	CD44
MP23	CD8_Teff_GZMK	HLA-DRA	LAG3
MP14	NK_FCGR3A	FBN1	ITGB1
CD8_Trm_CD160	MP14	S100A4	ERBB2
MP24	Mast_CD38	GNAS	ADRB2
CD8_Trm_CD160	MP14	MIF	EGFR
MP15	NK_FCGR3A	CD59	CD2
CD4_Tstr_HSPA1A	MP14	ANXA1	EGFR
MP24	CD4_Tstr_HSPA1A	TFF3	CXCR4
MP14	NK_FCGR3A	GNAS	ADRB2
MP14	CD8_Teff_GZMK	CXCL12	ITGA4
MP14	CD8_Tact_JUN	GRN	TNFRSF1B
CD8_Trm_CD160	MP13	ITGB2	THY1
CD4_Tstr_HSPA1A	MP13	CALR	LRP1
MP14	Mast_CD38	THBS1	CD47
CD8_Tact_JUN	MP13	ITGB2	THY1
MP13	CD8_Trm_CD160	TIMP3	CD44
MP15	CD8_Tact_JUN	HBEGF	CD44
CD4_Tstr_HSPA1A	MP13	ITGB2	THY1
CD8_Teff_GZMK	MP15	MIF	TNFRSF14
MP23	Mast_CD38	HBEGF	CD82
CD8_Tact_JUN	MP13	TGFB1	CAV1
MP24	NK_FCGR3A	GNAS	ADRB2
MP24	NK_FCGR3A	TIMP1	CD63
MP24	CD8_Trm_CD160	TIMP1	CD63
MP15	Mast_CD38	GNAS	ADRB2
MP13	CD8_Tact_JUN	VEGFA	CD44
MP13	CD4_Tstr_HSPA1A	LAMA4	CD44
MP24	NK_FCGR3A	TFF3	CXCR4
MP14	CD8_Tact_JUN	LAMC1	CD44
MP14	CD8_Teff_GZMK	TIMP2	ITGB1
MP14	CD8_Teff_GZMK	CXCL12	CXCR3
NK_FCGR3A	MP14	S100A4	ERBB2
MP15	CD8_Tact_JUN	ZG16B	CXCR4
Mast_CD38	MP13	ICAM1	CAV1
MP14	CD4_Tstr_HSPA1A	ADAM10	CD44
MP15	NK_FCGR3A	LGALS9	CD44
NK_FCGR3A	MP13	GNAI2	CAV1
NK_FCGR3A	MP23	LGALS1	ITGB1
MP14	NK_FCGR3A	COL14A1	CD44
MP14	CD8_Teff_GZMK	CXCL12	ITGB1
MP14	CD8_Tact_JUN	LGALS3	LAG3
CD8_Tact_JUN	MP14	TGFB1	CAV1
MP14	CD8_Trm_CD160	CXCL12	ITGA4
MP23	Mast_CD38	VEGFA	CD44
MP14	NK_FCGR3A	CXCL12	ITGA4
MP15	NK_FCGR3A	GNAS	ADRB2
MP23	Mast_CD38	APP	CD74
CD8_Teff_GZMK	MP13	TGFB1	CAV1
CD8_Tact_JUN	MP13	TGFB1	ITGB1
MP13	CD8_Teff_GZMK	LAMB1	CD44
MP23	CD8_Tact_JUN	HLA-DRA	LAG3
Mast_CD38	MP14	ICAM1	CAV1
MP15	CD4_Tstr_HSPA1A	CD55	ADGRE5
NK_FCGR3A	MP14	GNAI2	CAV1
MP14	CD8_Trm_CD160	TIMP2	ITGB1
MP13	NK_FCGR3A	COL6A3	CD44
MP13	CD8_Trm_CD160	COL5A2	ITGA1_ITGB1
CD8_Teff_GZMK	MP24	LGALS1	ITGB1
MP13	NK_FCGR3A	TIMP2	CD44
MP13	CD4_Tstr_HSPA1A	TIMP3	CD44
MP14	NK_FCGR3A	COL4A2	CD44
CD8_Trm_CD160	MP15	LGALS1	ITGB1
CD4_Tstr_HSPA1A	MP13	LGALS1	ITGB1
MP14	CD8_Trm_CD160	CXCL12	ITGB1
CD4_Tstr_HSPA1A	MP14	TNF	TNFRSF1A
MP13	CD8_Tact_JUN	LAMA4	CD44
CD8_Teff_GZMK	MP14	TGFB1	CAV1
MP24	CD8_Teff_GZMK	HBEGF	CD44
MP13	CD8_Trm_CD160	LAMB2	CD44
MP14	Mast_CD38	COL4A5	CD44
Mast_CD38	MP13	CALR	ITGAV
MP14	CD8_Tact_JUN	ADAM10	CD44
CD8_Teff_GZMK	MP13	TGFB1	ITGB1
MP14	NK_FCGR3A	LAMB2	CD44
NK_FCGR3A	MP13	CALR	ITGAV
MP14	NK_FCGR3A	LAMA4	CD44
MP23	NK_FCGR3A	CD55	ADGRE5
MP13	CD8_Teff_GZMK	SPON2	ITGA4
MP13	CD8_Trm_CD160	SPON2	ITGB2
MP13	CD8_Tact_JUN	SPON2	ITGB2
NK_FCGR3A	MP24	SPON2	ITGB1
MP14	NK_FCGR3A	HSPG2	ITGB1
MP23	CD8_Trm_CD160	CD55	ADGRE5
CD4_Tstr_HSPA1A	MP24	LTB	TNFRSF1A
MP13	CD8_Tact_JUN	TIMP3	CD44
CD4_Tstr_HSPA1A	MP13	TGFB1	CAV1
MP14	NK_FCGR3A	LAMB1	CD44
CD4_Tstr_HSPA1A	MP13	GNAI2	CAV1
MP13	CD4_Tstr_HSPA1A	SPON2	ITGB2
CD8_Tact_JUN	MP13	CALR	ITGAV
CD8_Tact_JUN	MP24	LGALS1	ITGB1
MP13	CD8_Trm_CD160	LAMB1	CD44
MP14	Mast_CD38	GRN	NTRK1
Mast_CD38	MP14	LGALS3	ENG
MP14	CD8_Trm_CD160	NECTIN2	CD96
MP13	CD8_Teff_GZMK	VCAN	ITGA4
Mast_CD38	MP14	GSTP1	EGFR
MP15	CD8_Teff_GZMK	HLA-F	CD8B
NK_FCGR3A	MP14	TNF	TNFRSF1A
MP15	CD4_Tstr_HSPA1A	ZG16B	CXCR4
MP24	CD8_Teff_GZMK	LGALS3BP	ITGB1
CD8_Tact_JUN	MP13	GNAI2	CAV1
MP13	CD8_Teff_GZMK	GRN	TNFRSF1B
MP23	NK_FCGR3A	HBEGF	CD44
CD4_Tstr_HSPA1A	MP14	S100A4	ERBB2
MP13	CD8_Trm_CD160	GRN	TNFRSF1B
MP13	CD4_Tstr_HSPA1A	LAMB2	CD44
CD4_Tstr_HSPA1A	MP14	TGFB1	CAV1
CD4_Tstr_HSPA1A	MP14	GNAI2	CAV1
MP13	Mast_CD38	ARPC5	ADRB2
MP24	CD8_Trm_CD160	HBEGF	CD44
Mast_CD38	MP14	CALR	ITGA3
MP13	CD8_Teff_GZMK	SPON2	ITGB1
CD4_Tstr_HSPA1A	MP13	TGFB1	ITGB1
MP13	CD8_Trm_CD160	SPON2	ITGA4
MP13	NK_FCGR3A	TIMP2	ITGB1
NK_FCGR3A	MP14	CALR	ITGA3
CD8_Teff_GZMK	MP14	MIF	EGFR
MP13	CD4_Tstr_HSPA1A	LAMB1	CD44
MP13	NK_FCGR3A	SPON2	ITGA4
MP13	CD8_Teff_GZMK	CLEC11A	ITGB1
CD8_Tact_JUN	MP14	GNAI2	CAV1
CD8_Tact_JUN	MP14	S100A4	ERBB2
CD8_Tact_JUN	MP14	CALR	ITGA3
MP15	Mast_CD38	HBEGF	CD82
Mast_CD38	MP13	TGFB1	CAV1
MP24	CD4_Tstr_HSPA1A	HBEGF	CD44
MP24	CD8_Trm_CD160	LGALS3BP	ITGB1
MP13	NK_FCGR3A	ARPC5	ADRB2
MP14	Mast_CD38	ARPC5	ADRB2
MP15	NK_FCGR3A	ZG16B	CXCR4
MP13	CD8_Teff_GZMK	VCAN	ITGB1
MP24	CD8_Tact_JUN	HBEGF	CD44
MP13	CD8_Trm_CD160	VCAN	ITGA4
CD8_Teff_GZMK	MP14	GZMA	F2RL1
MP13	NK_FCGR3A	VCAN	ITGA4
MP13	CD8_Trm_CD160	SPON2	ITGB1
MP15	NK_FCGR3A	LAMA3	CD44
MP13	CD8_Tact_JUN	LAMB2	CD44
MP14	Mast_CD38	PLTP	ABCA1
CD8_Teff_GZMK	MP14	CALR	ITGA3
MP13	CD8_Trm_CD160	CLEC11A	ITGB1
Mast_CD38	MP14	TGFB1	CAV1
MP23	NK_FCGR3A	MDK	NCL
MP23	CD8_Tact_JUN	MDK	NCL
NK_FCGR3A	MP24	TGFB1	ITGB1
CD8_Teff_GZMK	MP13	CALR	ITGAV
MP14	NK_FCGR3A	ARPC5	ADRB2
MP23	CD8_Teff_GZMK	MDK	NCL
MP13	CD8_Tact_JUN	LAMB1	CD44
Mast_CD38	MP13	TGFB1	ITGB1
CD8_Trm_CD160	MP14	CALR	ITGA3
MP13	CD8_Trm_CD160	VCAN	ITGB1
MP23	CD8_Trm_CD160	MDK	NCL
MP23	CD8_Teff_GZMK	VEGFA	CD44
MP15	NK_FCGR3A	LGALS9	CD47
MP15	NK_FCGR3A	VEGFA	CD44
MP14	NK_FCGR3A	TIMP3	CD44
MP13	CD8_Trm_CD160	COL5A1	ITGA1_ITGB1
MP15	CD8_Trm_CD160	NECTIN2	CD96
CD8_Trm_CD160	MP13	CALR	ITGAV
MP13	Mast_CD38	GNAS	ADRB2
MP24	NK_FCGR3A	GRN	TNFRSF1B
MP23	CD4_Tstr_HSPA1A	MDK	NCL
Mast_CD38	MP15	APOE	LSR
MP15	Mast_CD38	CD55	ADGRE2
MP14	NK_FCGR3A	VEGFA	CD44
MP24	CD8_Trm_CD160	NECTIN2	CD96
MP13	NK_FCGR3A	THBS1	CD47
MP23	CD8_Trm_CD160	NECTIN2	CD96
CD4_Tstr_HSPA1A	MP13	TNF	TNFRSF1A
MP13	NK_FCGR3A	GNAS	ADRB2
MP14	CD8_Teff_GZMK	COL4A5	CD44
MP15	NK_FCGR3A	GRN	TNFRSF1B
MP13	Mast_CD38	PLTP	ABCA1
MP23	Mast_CD38	MDK	NCL
MP23	CD8_Trm_CD160	VEGFA	CD44
Mast_CD38	MP14	CIRBP	TREM1
MP14	NK_FCGR3A	VEGFA	ITGB1
MP23	CD8_Teff_GZMK	MIA	ITGA4
CD8_Teff_GZMK	MP14	CIRBP	TREM1
CD8_Trm_CD160	MP14	CIRBP	TREM1
MP14	Mast_CD38	GPC3	CD81
MP14	CD8_Trm_CD160	HLA-F	CD8B
MP23	CD4_Tstr_HSPA1A	VEGFA	CD44
MP15	NK_FCGR3A	CEACAM5	CD8A
MP13	CD8_Tact_JUN	GRN	TNFRSF1B
CD8_Trm_CD160	MP14	CD99	CD99L2
MP14	NK_FCGR3A	COL4A1	CD44
NK_FCGR3A	MP14	CIRBP	TREM1
MP14	CD8_Teff_GZMK	FBN1	ITGB1
Mast_CD38	MP14	AREG	EGFR_ERBB2
MP23	CD8_Tact_JUN	VEGFA	CD44
CD8_Tact_JUN	MP14	MIF	EGFR
MP23	Mast_CD38	GNAS	ADRB2
CD8_Tact_JUN	MP14	CIRBP	TREM1
CD4_Tstr_HSPA1A	MP14	CIRBP	TREM1
MP14	CD8_Trm_CD160	COL4A5	CD44
MP15	NK_FCGR3A	HBEGF	CD44
NK_FCGR3A	MP14	GZMA	F2RL1
Mast_CD38	MP14	VEGFA	ITGAV
MP13	CD8_Trm_CD160	NECTIN2	CD96
CD8_Trm_CD160	MP24	TGFB1	ITGB1
CD4_Tstr_HSPA1A	MP14	LTB	CD40
Mast_CD38	MP14	RTN4	GJB2
Mast_CD38	MP14	MIF	EGFR
NK_FCGR3A	MP14	IFNG	IFNGR1_IFNGR2
MP24	Mast_CD38	HBEGF	CD82
Mast_CD38	MP24	VEGFA	ITGB1
MP13	NK_FCGR3A	VEGFA	CD44
MP14	CD4_Tstr_HSPA1A	COL4A5	CD44
MP15	NK_FCGR3A	VEGFA	ITGB1
NK_FCGR3A	MP14	TGFB1	LPP
MP23	CD8_Teff_GZMK	MIA	ITGA4_ITGB1
MP14	CD8_Tact_JUN	COL4A5	CD44
NK_FCGR3A	MP13	TNF	TNFRSF1A
Mast_CD38	MP13	RTN4	GJB2
MP23	CD8_Trm_CD160	MIA	ITGA4
MP14	NK_FCGR3A	LAMC1	CD44
MP23	NK_FCGR3A	GNAS	ADRB2
Mast_CD38	MP14	GNAI2	F2R
MP23	NK_FCGR3A	MIA	ITGA4_ITGB1
MP23	NK_FCGR3A	MIA	ITGA4
MP14	CD8_Trm_CD160	FBN1	ITGB1
NK_FCGR3A	MP14	TGFB1	ITGB5
MP14	NK_FCGR3A	TGFB1	ITGB1
MP13	Mast_CD38	GPC3	CD81
MP14	NK_FCGR3A	ADAM12	ITGB1
MP14	CD8_Teff_GZMK	NECTIN2	CD96
CD8_Tact_JUN	MP14	GZMA	F2RL1
CD8_Teff_GZMK	MP14	CD99	CD99L2
MP23	NK_FCGR3A	GRN	TNFRSF1B
MP15	CD4_Tstr_HSPA1A	LGALS9	CD47
MP15	NK_FCGR3A	ADAM15	ITGB1
Mast_CD38	MP15	ARPC5	LDLR
MP23	CD8_Trm_CD160	MIA	ITGA4_ITGB1
NK_FCGR3A	MP14	CD99	CD99L2
MP14	CD8_Trm_CD160	LAMB1	ITGA1
MP15	CD8_Teff_GZMK	MDK	ITGA4_ITGB1
MP15	NK_FCGR3A	MDK	ITGA4_ITGB1
MP15	CD8_Tact_JUN	HLA-F	CD8B
NK_FCGR3A	MP15	SPON2	ITGB1
MP13	CD4_Tstr_HSPA1A	THBS1	CD47
MP13	NK_FCGR3A	LAMA4	CD44
CD8_Teff_GZMK	MP15	SEMA4D	PLXNB2
CD4_Tstr_HSPA1A	MP14	CD40LG	CD9
MP15	CD8_Trm_CD160	LGALS9	CD47
NK_FCGR3A	MP14	TGFB1	VASN
Mast_CD38	MP23	APOE	LSR
MP13	CD8_Trm_CD160	COL6A1	ITGA1_ITGB1
CD8_Tact_JUN	MP14	IFNG	IFNGR1_IFNGR2
MP15	CD8_Trm_CD160	MDK	ITGA4_ITGB1
NK_FCGR3A	MP13	IFNG	IFNGR1_IFNGR2
MP15	CD8_Teff_GZMK	LGALS9	CD47
CD8_Trm_CD160	MP15	ARPC5	LDLR
CD8_Trm_CD160	MP14	GZMA	F2RL1
MP13	CD8_Trm_CD160	THBS1	CD47
MP24	CD8_Teff_GZMK	GRN	TNFRSF1B
MP13	NK_FCGR3A	VEGFA	ITGB1
NK_FCGR3A	MP14	SPON2	ITGA5
MP24	CD8_Trm_CD160	GRN	TNFRSF1B
CD8_Tact_JUN	MP14	CD99	CD99L2
CD8_Trm_CD160	MP14	TGFB1	LPP
CD8_Trm_CD160	MP15	SEMA4D	PLXNB2
Mast_CD38	MP15	SEMA4D	PLXNB2
MP13	CD8_Teff_GZMK	THBS1	ITGA4
NK_FCGR3A	MP14	GNAI2	F2R
MP13	Mast_CD38	GRN	NTRK1
MP13	CD8_Teff_GZMK	THBS1	CD47
CD8_Trm_CD160	MP14	TGFB1	ITGB5
CD8_Tact_JUN	MP24	TGFB1	ITGB1
MP14	NK_FCGR3A	COL4A1	CD47
Mast_CD38	MP14	GRN	TNFRSF1A
MP15	CD8_Teff_GZMK	NECTIN2	CD96
MP14	CD8_Teff_GZMK	HSPG2	ITGB1
CD4_Tstr_HSPA1A	MP13	CD40LG	CD9
MP14	CD8_Tact_JUN	NECTIN2	CD96
CD8_Teff_GZMK	MP15	ACTR2	LDLR
MP15	CD8_Teff_GZMK	GRN	TNFRSF1B
CD8_Trm_CD160	MP14	GSTP1	EGFR
MP15	CD8_Trm_CD160	GRN	TNFRSF1B
NK_FCGR3A	MP14	GSTP1	EGFR
NK_FCGR3A	MP15	ACTR2	LDLR
MP24	CD8_Teff_GZMK	NECTIN2	CD96
NK_FCGR3A	MP23	SPON2	ITGB1
CD8_Trm_CD160	MP13	PSAP	LRP1
MP23	CD8_Teff_GZMK	NECTIN2	CD96
NK_FCGR3A	MP15	AREG	ERBB3
NK_FCGR3A	MP15	ARPC5	LDLR
Mast_CD38	MP13	GNAI2	F2R
MP15	CD8_Tact_JUN	LGALS9	CD47
NK_FCGR3A	MP13	TGFB1	VASN
CD8_Teff_GZMK	MP24	TGFB1	ITGB1
CD8_Teff_GZMK	MP15	ARPC5	LDLR
MP13	CD8_Trm_CD160	THBS1	ITGA4
MP14	CD8_Trm_CD160	HSPG2	ITGB1
MP13	NK_FCGR3A	THBS1	ITGA4
MP14	CD8_Trm_CD160	COL14A1	ITGA1_ITGB1
MP13	CD8_Teff_GZMK	TIMP2	ITGB1
CD8_Trm_CD160	MP14	TGFB1	VASN
CD8_Trm_CD160	MP15	ACTR2	LDLR
MP14	CD8_Trm_CD160	GNAI2	CXCR3
NK_FCGR3A	MP24	AREG	ERBB3
MP13	CD8_Tact_JUN	THBS1	CD47
CD8_Tact_JUN	MP15	ACTR2	LDLR
MP14	NK_FCGR3A	ADAM9	ITGB1
MP23	CD8_Teff_GZMK	HLA-DPB1	LAG3
MP13	CD8_Trm_CD160	COL6A3	ITGA1_ITGB1
CD8_Tact_JUN	MP13	IFNG	IFNGR1_IFNGR2
Mast_CD38	MP24	ICAM1	MUC1
CD8_Tact_JUN	MP23	TNFSF9	HLA-DPA1
Mast_CD38	MP13	APOE	LRP1
Mast_CD38	MP15	ACTR2	LDLR
MP24	Mast_CD38	ARPC5	ADRB2
MP15	CD8_Tact_JUN	LGALS9	SLC1A5
MP14	Mast_CD38	GPI	NTRK1
MP13	CD8_Teff_GZMK	NECTIN2	CD96
CD4_Tstr_HSPA1A	MP23	CD40LG	CD9
MP14	NK_FCGR3A	AGRN	ITGB1
MP13	CD8_Trm_CD160	TIMP2	ITGB1
CD4_Tstr_HSPA1A	MP14	GNAI2	F2R
MP14	CD8_Trm_CD160	COL4A2	ITGA1_ITGB1
MP14	CD8_Trm_CD160	FAM3C	CLEC2D
NK_FCGR3A	MP14	TGFB1	SDC2
MP23	CD8_Teff_GZMK	GRN	TNFRSF1B
NK_FCGR3A	MP13	PSAP	LRP1
CD8_Teff_GZMK	MP13	PSAP	LRP1
MP15	CD8_Tact_JUN	NECTIN2	CD96
MP23	CD8_Trm_CD160	GRN	TNFRSF1B
MP24	NK_FCGR3A	ARPC5	ADRB2
CD8_Tact_JUN	MP14	GNAI2	F2R
Mast_CD38	MP15	APOE	LDLR
MP15	Mast_CD38	LGALS9	CD47
MP14	CD8_Trm_CD160	COL16A1	ITGA1_ITGB1
CD4_Tstr_HSPA1A	MP24	TGFB1	ITGB1
CD8_Tact_JUN	MP14	TGFB1	LPP
CD8_Teff_GZMK	MP14	GSTP1	EGFR
MP15	CD8_Teff_GZMK	CDH1	KLRG1
NK_FCGR3A	MP23	AREG	ERBB3
MP24	CD8_Tact_JUN	NECTIN2	CD96
Mast_CD38	MP24	ARPC5	LDLR
MP14	CD8_Teff_GZMK	FAM3C	CLEC2D
MP23	CD8_Tact_JUN	NECTIN2	CD96
CD8_Tact_JUN	MP14	TGFB1	ITGB5
MP24	CD8_Tact_JUN	GRN	TNFRSF1B
MP14	CD8_Teff_GZMK	VCAM1	ITGA4_ITGB1
MP14	CD4_Tstr_HSPA1A	COL4A1	CD47
MP13	CD8_Trm_CD160	COL8A1	ITGA1_ITGB1
CD4_Tstr_HSPA1A	MP15	ACTR2	LDLR
MP14	NK_FCGR3A	PLAU	ITGB1
MP14	NK_FCGR3A	TGFB3	ITGB1
MP13	Mast_CD38	GPI	NTRK1
MP14	CD8_Trm_CD160	COL12A1	ITGA1_ITGB1
NK_FCGR3A	MP13	GNAI2	F2R
MP14	CD4_Tstr_HSPA1A	FAM3C	CLEC2D
MP13	Mast_CD38	THBS1	CD47
MP14	NK_FCGR3A	VCAM1	ITGA4_ITGB1
NK_FCGR3A	MP24	TGFB1	LPP
MP24	CD8_Teff_GZMK	LGALS3	LAG3
MP14	CD8_Trm_CD160	LAMC1	ITGA1
CD8_Tact_JUN	MP14	GZMB	IGF2R
CD8_Trm_CD160	MP13	TGFB1	VASN
NK_FCGR3A	MP13	TGFB1	LPP
Mast_CD38	MP23	ARPC5	LDLR
MP23	CD8_Tact_JUN	HLA-DPB1	LAG3
CD4_Tstr_HSPA1A	MP13	TNF	VSIR
Mast_CD38	MP14	BSG	SLC16A1
CD8_Teff_GZMK	MP14	TGFB1	LPP
Mast_CD38	MP15	VEGFA	ITGB1
NK_FCGR3A	MP14	TGFB1	EGFR
NK_FCGR3A	MP14	BSG	SLC16A1
CD8_Trm_CD160	MP14	GZMB	IGF2R
NK_FCGR3A	MP13	TGFB1	ITGB5
MP14	CD8_Trm_CD160	COL18A1	ITGA1_ITGB1
MP15	CD8_Tact_JUN	GRN	TNFRSF1B
CD8_Trm_CD160	MP14	BSG	SLC16A1
CD8_Trm_CD160	MP14	LGALS3	ENG
MP14	CD8_Teff_GZMK	VEGFA	ITGB1
CD8_Teff_GZMK	MP14	TGFB1	ITGB5
MP14	CD8_Trm_CD160	COL4A1	CD47
NK_FCGR3A	MP14	TGFB1	ENG
MP14	CD8_Trm_CD160	VCAM1	ITGA4_ITGB1
CD8_Trm_CD160	MP24	ARPC5	LDLR
NK_FCGR3A	MP14	ARF6	SMAP1
CD8_Trm_CD160	MP15	AREG	ERBB3
CD8_Teff_GZMK	MP23	TNFSF9	HLA-DPA1
MP13	CD8_Tact_JUN	NECTIN2	CD96
CD8_Tact_JUN	MP14	TGFB1	VASN
Mast_CD38	MP14	VEGFA	NRP2
CD4_Tstr_HSPA1A	MP15	CD40LG	CD9
MP23	NK_FCGR3A	VEGFA	ITGB1
MP23	NK_FCGR3A	ADAM15	ITGB1
MP14	CD8_Teff_GZMK	COL4A1	CD47
MP14	NK_FCGR3A	NID1	ITGB1
MP13	NK_FCGR3A	HSPG2	ITGB1
MP14	CD8_Tact_JUN	FAM3C	CLEC2D
Mast_CD38	MP13	GRN	TNFRSF1A
MP14	CD8_Trm_CD160	FAM3C	LAMP1
MP14	CD8_Teff_GZMK	GNAI2	CXCR3
NK_FCGR3A	MP14	RTN4	GJB2
MP23	NK_FCGR3A	ADAM9	ITGB1
CD8_Trm_CD160	MP23	ARPC5	LDLR
CD8_Trm_CD160	MP14	TGFB1	SDC2
MP14	CD8_Trm_CD160	VEGFA	ITGB1
CD4_Tstr_HSPA1A	MP14	TNF	VSIR
MP13	CD8_Teff_GZMK	VCAM1	ITGA4_ITGB1
CD8_Trm_CD160	MP24	AREG	ERBB3
CD8_Teff_GZMK	MP14	BSG	SLC16A1
NK_FCGR3A	MP13	RTN4	GJB2
CD8_Teff_GZMK	MP24	ACTR2	LDLR
MP13	NK_FCGR3A	ICAM1	IL2RG
Mast_CD38	MP15	TIMP3	DDR1
MP15	CD8_Teff_GZMK	VEGFA	ITGB1
MP13	NK_FCGR3A	VCAM1	ITGA4_ITGB1
CD8_Tact_JUN	MP15	ARPC5	LDLR
CD4_Tstr_HSPA1A	MP15	AREG	ERBB3
MP14	NK_FCGR3A	TGM2	ITGB1
NK_FCGR3A	MP24	ACTR2	LDLR
CD8_Teff_GZMK	MP14	TGFB1	VASN
CD8_Teff_GZMK	MP14	SEMA4D	PLXNB2
MP14	CD8_Teff_GZMK	TGFB1	ITGB1
NK_FCGR3A	MP13	TNF	VSIR
NK_FCGR3A	MP24	ARPC5	LDLR
MP14	NK_FCGR3A	FAM3C	LAMP1
MP14	NK_FCGR3A	ADAM15	ITGB1
MP13	NK_FCGR3A	CLEC2B	KLRF1
CD4_Tstr_HSPA1A	MP13	GNAI2	F2R
MP14	NK_FCGR3A	CLEC2B	KLRF1
CD4_Tstr_HSPA1A	MP14	TGFB1	LPP
NK_FCGR3A	MP24	ARF6	SMAP1
MP14	CD8_Teff_GZMK	ADAM12	ITGB1
MP14	CD4_Tstr_HSPA1A	NECTIN2	CD96
CD8_Teff_GZMK	MP23	ACTR2	LDLR
Mast_CD38	MP24	APOE	LSR
CD4_Tstr_HSPA1A	MP24	TNF	TNFRSF1A
MP14	NK_FCGR3A	FAM3C	CLEC2D
CD8_Teff_GZMK	MP24	ARPC5	LDLR
CD4_Tstr_HSPA1A	MP14	TNF	FAS
CD4_Tstr_HSPA1A	MP14	TGFB1	ITGB5
MP13	NK_FCGR3A	VTN	CD47
NK_FCGR3A	MP13	ARF6	SMAP1
CD8_Trm_CD160	MP24	TGFB1	LPP
Mast_CD38	MP13	BSG	SLC16A1
Mast_CD38	MP23	VEGFA	ITGB1
MP15	CD8_Teff_GZMK	ADAM15	ITGB1
MP13	CD8_Trm_CD160	VCAM1	ITGA4_ITGB1
NK_FCGR3A	MP14	TLN1	ITGB5
Mast_CD38	MP14	NAMPT	ITGA5_ITGB1
MP23	CD8_Tact_JUN	GRN	TNFRSF1B
NK_FCGR3A	MP23	ACTR2	LDLR
MP13	CD8_Trm_CD160	ICAM1	IL2RG
CD8_Trm_CD160	MP13	TGFB1	LPP
CD4_Tstr_HSPA1A	MP24	AREG	ERBB3
CD8_Tact_JUN	MP13	GNAI2	F2R
NK_FCGR3A	MP13	BSG	SLC16A1
MP14	CD8_Tact_JUN	COL4A1	CD47
MP15	CD8_Trm_CD160	VEGFA	ITGB1
CD8_Trm_CD160	MP13	BSG	SLC16A1
MP14	Mast_CD38	FAM3C	LAMP1
CD8_Trm_CD160	MP24	ACTR2	LDLR
NK_FCGR3A	MP23	ARPC5	LDLR
Mast_CD38	MP14	VEGFA	GPC1
MP14	CD8_Teff_GZMK	FAM3C	LAMP1
CD4_Tstr_HSPA1A	MP14	RTN4	GJB2
MP15	Mast_CD38	CDH1	KLRG1
CD8_Tact_JUN	MP14	RTN4	GJB2
MP14	NK_FCGR3A	ICAM1	IL2RG
CD8_Tact_JUN	MP24	ACTR2	LDLR
MP14	CD8_Teff_GZMK	INHBA	ACTR2
CD4_Tstr_HSPA1A	MP15	ARPC5	LDLR
CD8_Trm_CD160	MP14	TGFB1	EGFR
CD8_Trm_CD160	MP13	TGFB1	ITGB5
CD8_Trm_CD160	MP23	AREG	ERBB3
MP14	CD8_Trm_CD160	COL4A1	ITGA1_ITGB1
CD8_Teff_GZMK	MP23	ARPC5	LDLR
MP24	CD8_Trm_CD160	GNAI2	CXCR3
Mast_CD38	MP14	VEGFA	EGFR
CD8_Trm_CD160	MP14	SEMA4D	PLXNB2
Mast_CD38	MP14	SEMA4D	PLXNB2
CD8_Tact_JUN	MP14	ARF6	SMAP1
CD8_Tact_JUN	MP13	TGFB1	VASN
CD8_Trm_CD160	MP14	RTN4	GJB2
MP13	CD8_Teff_GZMK	ICAM1	IL2RG
MP14	CD8_Trm_CD160	ADAM12	ITGB1
CD8_Trm_CD160	MP14	TGFB1	ENG
Mast_CD38	MP24	ACTR2	LDLR
Mast_CD38	MP14	VEGFA	NRP1
MP24	Mast_CD38	GRN	NTRK1
CD4_Tstr_HSPA1A	MP13	RTN4	GJB2
MP14	NK_FCGR3A	INHBA	ACTR2
CD8_Tact_JUN	MP13	RTN4	GJB2
NK_FCGR3A	MP14	TNF	VSIR
MP14	NK_FCGR3A	NECTIN2	CD96
MP23	CD8_Teff_GZMK	HLA-DPA1	LAG3
CD4_Tstr_HSPA1A	MP13	TNF	FAS
MP14	NK_FCGR3A	ADAM17	ITGB1
CD8_Trm_CD160	MP23	ACTR2	LDLR
MP15	CD8_Trm_CD160	ADAM15	ITGB1
MP15	CD8_Teff_GZMK	ADAM28	ITGA4
CD8_Trm_CD160	MP14	COL1A1	DDR2
NK_FCGR3A	MP14	AREG	EGFR_ERBB2
CD8_Trm_CD160	MP13	RTN4	GJB2
Mast_CD38	MP13	VEGFA	ITGAV
CD8_Tact_JUN	MP14	BSG	SLC16A1
CD8_Trm_CD160	MP14	ARF6	SMAP1
MP23	Mast_CD38	CD55	ADGRE2
MP14	Mast_CD38	ACTR2	ADRB2
Mast_CD38	MP14	TGFB1	LPP
MP13	CD8_Trm_CD160	GNAI2	CXCR3
CD8_Tact_JUN	MP23	ACTR2	LDLR
MP13	CD8_Trm_CD160	FAM3C	CLEC2D
MP24	CD8_Teff_GZMK	CDH1	KLRG1
CD4_Tstr_HSPA1A	MP14	TNF	TRADD
CD4_Tstr_HSPA1A	MP14	TGFB1	VASN
CD8_Teff_GZMK	MP13	BSG	SLC16A1
Mast_CD38	MP14	CALM3	EGFR
MP13	Mast_CD38	ADM	ADRB2
MP14	CD8_Trm_CD160	ICAM1	IL2RG
Mast_CD38	MP14	TGFB1	ITGB5
MP14	NK_FCGR3A	VTN	CD47
Mast_CD38	MP23	ACTR2	LDLR
CD8_Teff_GZMK	MP14	IFNG	IFNGR1_IFNGR2
Mast_CD38	MP24	APOE	LDLR
MP15	Mast_CD38	GRN	NTRK1
MP14	CD8_Trm_CD160	INHBA	ACTR2
CD4_Tstr_HSPA1A	MP23	AREG	ERBB3
NK_FCGR3A	MP24	TNF	TNFRSF1A
MP13	CD8_Teff_GZMK	VEGFA	ITGB1
CD8_Teff_GZMK	MP13	TGFB1	VASN
Mast_CD38	MP14	GNAI2	EGFR
MP23	CD8_Trm_CD160	GDF15	TGFBR2
NK_FCGR3A	MP14	TNF	FAS
MP14	CD4_Tstr_HSPA1A	ALCAM	CD6
MP14	CD8_Tact_JUN	INHBA	ACTR2
Mast_CD38	MP14	TLN1	ITGB5
MP14	NK_FCGR3A	ACTR2	ADRB2
MP23	CD8_Teff_GZMK	HLA-DRB5	LAG3
MP14	CD8_Teff_GZMK	ICAM1	IL2RG
MP13	CD8_Teff_GZMK	FAM3C	CLEC2D
Mast_CD38	MP23	TIMP3	DDR1
MP14	Mast_CD38	INHBA	ACTR2
MP14	Mast_CD38	COL4A1	CD47
CD8_Tact_JUN	MP14	TGFB1	SDC2
MP15	CD4_Tstr_HSPA1A	NECTIN2	CD96
MP13	NK_FCGR3A	ADM	ADRB2
MP23	CD8_Teff_GZMK	ADAM28	ITGA4
CD8_Tact_JUN	MP24	ARF6	SMAP1
CD4_Tstr_HSPA1A	MP24	ACTR2	LDLR
MP15	CD8_Trm_CD160	ADAM28	ITGA4
Mast_CD38	MP23	APOE	LDLR
MP13	CD4_Tstr_HSPA1A	FAM3C	CLEC2D
MP15	NK_FCGR3A	ADAM28	ITGA4
CD8_Tact_JUN	MP13	ARF6	SMAP1
CD4_Tstr_HSPA1A	MP13	TNF	TRADD
Mast_CD38	MP14	VEGFA	EPHB2
MP13	CD8_Trm_CD160	LAMB1	ITGA1
CD4_Tstr_HSPA1A	MP14	ARF6	SMAP1
CD8_Trm_CD160	MP24	ARF6	SMAP1
MP24	CD4_Tstr_HSPA1A	NECTIN2	CD96
MP13	CD8_Trm_CD160	VEGFA	ITGB1
MP23	CD8_Teff_GZMK	CDH1	KLRG1
NK_FCGR3A	MP13	TNF	FAS
MP23	CD4_Tstr_HSPA1A	NECTIN2	CD96
MP24	Mast_CD38	CD55	ADGRE2
CD8_Trm_CD160	MP13	ARF6	SMAP1
Mast_CD38	MP14	TGFB1	VASN
MP14	CD8_Teff_GZMK	ALCAM	CD6
MP14	Mast_CD38	COPA	NTRK1
MP23	CD8_Trm_CD160	FAM3C	CLEC2D
MP13	CD8_Tact_JUN	ICAM1	IL2RG
CD4_Tstr_HSPA1A	MP23	ACTR2	LDLR
MP14	Mast_CD38	PLAU	PLAUR
CD8_Teff_GZMK	MP14	ARF6	SMAP1
CD8_Teff_GZMK	MP14	TGFB1	SDC2
NK_FCGR3A	MP14	TNF	TRADD
MP15	Mast_CD38	ARPC5	ADRB2
MP13	Mast_CD38	VTN	PLAUR
MP13	CD4_Tstr_HSPA1A	VTN	CD47
CD8_Tact_JUN	MP24	TGFB1	LPP
MP15	NK_FCGR3A	NECTIN2	CD96
CD8_Trm_CD160	MP15	COL1A1	DDR1
CD8_Tact_JUN	MP13	BSG	SLC16A1
CD8_Tact_JUN	MP14	NAMPT	ITGA5_ITGB1
CD8_Tact_JUN	MP13	TGFB1	LPP
MP15	Mast_CD38	ACTR2	ADRB2
Mast_CD38	MP14	APOE	SDC2
MP23	CD8_Trm_CD160	ADAM28	ITGA4
MP23	NK_FCGR3A	ADAM28	ITGA4
MP14	CD8_Tact_JUN	PTDSS1	JMJD6
MP14	CD4_Tstr_HSPA1A	INHBA	ACTR2
CD4_Tstr_HSPA1A	MP13	TGFB1	VASN
CD4_Tstr_HSPA1A	MP14	CD40LG	ITGA5_ITGB1
MP14	NK_FCGR3A	COL4A5	CD47
MP13	CD8_Tact_JUN	FAM3C	CLEC2D
MP24	NK_FCGR3A	NECTIN2	CD96
MP23	CD8_Teff_GZMK	FAM3C	CLEC2D
MP13	CD8_Trm_CD160	FAM3C	LAMP1
CD8_Tact_JUN	MP14	TGFB1	EGFR
MP23	Mast_CD38	GRN	NTRK1
Mast_CD38	MP14	GNAI2	UNC5B
MP14	CD8_Teff_GZMK	ADAM9	ITGB1
CD8_Tact_JUN	MP13	TGFB1	ITGB5
MP23	NK_FCGR3A	NECTIN2	CD96
MP15	NK_FCGR3A	ARPC5	ADRB2
CD8_Tact_JUN	MP14	TGFB1	ENG
MP23	CD4_Tstr_HSPA1A	FAM3C	CLEC2D
MP24	CD8_Teff_GZMK	GNAI2	CXCR3
MP13	CD8_Trm_CD160	VTN	CD47
MP14	CD8_Tact_JUN	ICAM1	IL2RG
MP13	CD4_Tstr_HSPA1A	NECTIN2	CD96
MP23	CD8_Tact_JUN	HLA-DRB5	LAG3
MP15	NK_FCGR3A	ACTR2	ADRB2
CD8_Teff_GZMK	MP24	TGFB1	LPP
NK_FCGR3A	MP13	TNF	TRADD
CD8_Trm_CD160	MP14	COL1A1	ITGA5
Mast_CD38	MP14	ICAM1	EGFR
CD8_Tact_JUN	MP24	ARPC5	LDLR
NK_FCGR3A	MP14	GNAI2	EGFR
CD8_Teff_GZMK	MP14	CALM3	EGFR
MP14	CD8_Teff_GZMK	AGRN	ITGB1
CD8_Teff_GZMK	MP13	TGFB1	LPP
MP24	Mast_CD38	GPI	NTRK1
MP13	NK_FCGR3A	ICAM1	ITGAL_ITGB2
MP13	CD8_Teff_GZMK	GNAI2	CXCR3
MP13	NK_FCGR3A	FAM3C	LAMP1
MP13	CD8_Teff_GZMK	VTN	CD47
MP14	Mast_CD38	VTN	PLAUR
MP14	CD4_Tstr_HSPA1A	VTN	CD47
CD8_Trm_CD160	MP13	COL1A1	DDR2
MP24	Mast_CD38	VGF	NTRK1
CD8_Teff_GZMK	MP14	TGFB1	EGFR
CD8_Trm_CD160	MP14	AREG	EGFR_ERBB2
Mast_CD38	MP14	APOE	ABCA1
MP14	CD8_Trm_CD160	ADAM9	ITGB1
CD8_Teff_GZMK	MP13	TGFB1	ITGB5
MP14	NK_FCGR3A	PTDSS1	JMJD6
MP24	Mast_CD38	CDH1	KLRG1
MP13	NK_FCGR3A	FAM3C	CLEC2D
MP24	NK_FCGR3A	F11R	ITGAL_ITGB2
MP13	CD4_Tstr_HSPA1A	ICAM1	IL2RG
CD8_Teff_GZMK	MP14	TGFB1	ENG
CD8_Tact_JUN	MP23	ARPC5	LDLR
MP23	CD8_Teff_GZMK	MDK	ITGA4_ITGB1
CD4_Tstr_HSPA1A	MP14	TGFB1	SDC2
Mast_CD38	MP13	TGFB1	VASN
MP13	NK_FCGR3A	ICAM1	SPN
CD8_Teff_GZMK	MP14	GZMB	IGF2R
CD8_Teff_GZMK	MP23	SEMA4D	PLXNB2
MP23	NK_FCGR3A	MDK	ITGA4_ITGB1
MP14	Mast_CD38	JAG1	CD46
CD8_Trm_CD160	MP14	CALM3	EGFR
MP14	Mast_CD38	CD55	ADGRE2
MP13	NK_FCGR3A	NECTIN2	CD96
MP13	Mast_CD38	FAM3C	LAMP1
MP14	CD8_Trm_CD160	AGRN	ITGB1
MP24	Mast_CD38	ACTR2	ADRB2
MP23	CD8_Tact_JUN	FAM3C	CLEC2D
MP13	CD8_Teff_GZMK	FAM3C	LAMP1
MP23	CD8_Trm_CD160	FAM3C	LAMP1
CD4_Tstr_HSPA1A	MP24	ARPC5	LDLR
MP14	CD8_Teff_GZMK	PLAU	ITGB1
MP14	CD8_Teff_GZMK	TGFB3	ITGB1
MP14	CD8_Trm_CD160	VTN	CD47
Mast_CD38	MP14	PTPN6	EGFR
MP14	CD8_Trm_CD160	ALCAM	CD6
MP14	NK_FCGR3A	ICAM1	ITGAL_ITGB2
MP14	CD8_Trm_CD160	JAG1	CD46
CD4_Tstr_HSPA1A	MP14	AREG	EGFR_ERBB2
MP23	CD8_Trm_CD160	MDK	ITGA4_ITGB1
CD8_Trm_CD160	MP23	COL1A1	DDR1
MP14	NK_FCGR3A	TGM2	ADGRG1
CD4_Tstr_HSPA1A	MP24	TGFB1	LPP
MP14	CD8_Teff_GZMK	VTN	CD47
MP14	CD8_Teff_GZMK	PTDSS1	JMJD6
CD8_Trm_CD160	MP14	COL1A1	ITGA3_ITGB1
MP14	CD4_Tstr_HSPA1A	ICAM1	IL2RG
CD8_Teff_GZMK	MP24	SEMA4D	PLXNB2
CD4_Tstr_HSPA1A	MP23	ARPC5	LDLR
MP14	CD8_Tact_JUN	ALCAM	CD6
CD8_Teff_GZMK	MP24	SEMA4D	PLXNB1
MP13	CD8_Tact_JUN	VTN	CD47
MP23	Mast_CD38	CDH1	KLRG1
CD8_Trm_CD160	MP23	SEMA4D	PLXNB2
CD4_Tstr_HSPA1A	MP13	TGFB1	LPP
Mast_CD38	MP23	SEMA4D	PLXNB2
MP14	NK_FCGR3A	ICAM1	SPN
MP23	NK_FCGR3A	FAM3C	LAMP1
MP23	CD8_Trm_CD160	CXCL16	CXCR6
NK_FCGR3A	MP14	GNAI2	UNC5B
Mast_CD38	MP14	TGFB1	SDC2
CD4_Tstr_HSPA1A	MP14	SPTAN1	PTPRA
MP14	CD8_Trm_CD160	PLAU	ITGB1
MP14	CD8_Trm_CD160	TGFB3	ITGB1
MP14	CD8_Teff_GZMK	TGM2	ITGA4
MP14	Mast_CD38	ADM	ADRB2
MP23	NK_FCGR3A	FAM3C	CLEC2D
CD8_Tact_JUN	MP14	LGALS3	ENG
CD4_Tstr_HSPA1A	MP14	TGFB1	EGFR
CD4_Tstr_HSPA1A	MP14	GNAI2	EGFR
CD4_Tstr_HSPA1A	MP13	TGFB1	ITGB5
MP23	CD8_Teff_GZMK	VEGFA	ITGB1
NK_FCGR3A	MP13	TLN1	ITGB5
MP23	CD8_Teff_GZMK	ADAM15	ITGB1
MP14	CD4_Tstr_HSPA1A	COL4A5	CD47
CD4_Tstr_HSPA1A	MP14	TGFB1	ENG
MP23	CD8_Teff_GZMK	ADAM9	ITGB1
MP14	CD8_Teff_GZMK	NID1	ITGB1
MP23	Mast_CD38	FAM3C	LAMP1
MP13	CD8_Teff_GZMK	HSPG2	ITGB1
MP13	Mast_CD38	ICAM1	IL2RG
MP23	Mast_CD38	GPI	NTRK1
MP23	CD8_Teff_GZMK	FAM3C	LAMP1
NK_FCGR3A	MP14	CALM3	EGFR
CD8_Tact_JUN	MP14	GNAI2	EGFR
CD8_Trm_CD160	MP24	SEMA4D	PLXNB2
Mast_CD38	MP24	SEMA4D	PLXNB2
CD8_Trm_CD160	MP24	SEMA4D	PLXNB1
Mast_CD38	MP24	SEMA4D	PLXNB1
MP14	NK_FCGR3A	ADM	ADRB2
CD8_Trm_CD160	MP14	COL1A1	ITGA1_ITGB1
CD8_Tact_JUN	MP14	CALM3	EGFR
Mast_CD38	MP24	TGFB1	LPP
MP14	CD8_Tact_JUN	VTN	CD47
MP14	CD8_Teff_GZMK	TGM2	ITGB1
MP14	CD8_Trm_CD160	COL4A5	CD47
MP23	CD8_Trm_CD160	VEGFA	ITGB1
MP23	CD8_Trm_CD160	ADAM15	ITGB1
CD8_Trm_CD160	MP14	COL1A1	ITGA11_ITGB1
MP14	CD8_Trm_CD160	TGM2	ITGA4
MP23	CD8_Trm_CD160	ADAM9	ITGB1
MP14	CD8_Trm_CD160	NID1	ITGB1
MP14	NK_FCGR3A	TGM2	ITGA4
MP13	CD8_Trm_CD160	HSPG2	ITGB1
MP14	CD8_Teff_GZMK	ADAM15	ITGB1
Mast_CD38	MP14	TGFB1	EGFR
MP13	Mast_CD38	VTN	CD47
Mast_CD38	MP13	TGFB1	ITGB5
MP14	CD8_Teff_GZMK	COL4A5	CD47
Mast_CD38	MP14	TGFB1	ENG
CD8_Tact_JUN	MP14	SPTAN1	PTPRA
Mast_CD38	MP13	TLN1	ITGB5
CD8_Teff_GZMK	MP13	SEMA4D	PLXNB2
CD4_Tstr_HSPA1A	MP14	CALM3	EGFR
MP14	CD8_Trm_CD160	TGM2	ITGB1
CD4_Tstr_HSPA1A	MP14	GNAI2	UNC5B
CD4_Tstr_HSPA1A	MP14	CD40LG	CD40
MP14	Mast_CD38	VEGFB	ADRB2
MP14	CD8_Trm_CD160	ADAM15	ITGB1
MP14	Mast_CD38	AIMP1	NTRK1
MP14	CD8_Teff_GZMK	ADAM17	ITGB1
CD8_Tact_JUN	MP14	GNAI2	UNC5B
Mast_CD38	MP24	GRN	TNFRSF1A
MP23	Mast_CD38	COPA	NTRK1
MP13	Mast_CD38	AIMP1	NTRK1
MP14	Mast_CD38	VTN	CD47
MP14	NK_FCGR3A	VEGFB	ADRB2
CD8_Trm_CD160	MP13	SEMA4D	PLXNB2
Mast_CD38	MP14	GRN	EGFR
Mast_CD38	MP13	SEMA4D	PLXNB2
CD8_Teff_GZMK	MP14	SEMA4D	ERBB2
MP14	CD8_Tact_JUN	COL4A5	CD47
MP13	Mast_CD38	COPA	NTRK1
MP23	Mast_CD38	AIMP1	NTRK1
MP14	CD8_Trm_CD160	ADAM17	ITGB1
MP14	Mast_CD38	TXLNA	STX3
MP14	CD8_Trm_CD160	COL4A5	ITGA1_ITGB1
CD8_Trm_CD160	MP14	SEMA4D	ERBB2
Mast_CD38	MP14	SEMA4D	ERBB2
MP14	Mast_CD38	COL4A5	CD47

## Sheet: group 6
TableS5.The ligand-receptor pairs between MPs and TME in niches
Source	Target	Ligand_complex	Receptor_complex
MP6	T_MT	MIF	CD74_CXCR4
MP19	T_MT	MIF	CD74_CXCR4
MP8	T_MT	MIF	CD74_CXCR4
MP21	T_MT	MIF	CD74_CXCR4
MP20	T_MT	MIF	CD74_CXCR4
MP6	T_MT	MIF	CD44_CD74
MP19	T_MT	MIF	CD44_CD74
MP8	T_MT	MIF	CD44_CD74
MP20	T_MT	MIF	CD44_CD74
MP21	T_MT	MIF	CD44_CD74
MP21	CD4_Treg_FOXP3	HLA-B	CD3D
MP6	CD4_Treg_FOXP3	MIF	CD44_CD74
MP6	T_MT	HMGB1	CXCR4
MP20	T_MT	HMGB1	CXCR4
MP20	CD4_Treg_FOXP3	APP	CD74
MP21	T_MT	HMGB1	CXCR4
MP8	T_MT	HMGB1	CXCR4
MP19	CD4_Treg_FOXP3	MIF	CD44_CD74
MP19	T_MT	HMGB1	CXCR4
MP8	CD4_Treg_FOXP3	MIF	CD44_CD74
T_MT	MP20	VIM	CD44
MP6	CD4_Treg_FOXP3	MIF	CD74_CXCR4
CD4_Treg_FOXP3	MP20	HLA-A	APLP2
MP20	CD4_Treg_FOXP3	MIF	CD44_CD74
MP19	CD4_Treg_FOXP3	MIF	CD74_CXCR4
MP21	CD4_Treg_FOXP3	MIF	CD44_CD74
MP8	CD4_Treg_FOXP3	MIF	CD74_CXCR4
MP21	CD4_Treg_FOXP3	MIF	CD74_CXCR4
MP20	CD4_Treg_FOXP3	MIF	CD74_CXCR4
T_MT	MP19	VIM	CD44
T_MT	MP20	HLA-A	APLP2
MP19	CD4_Treg_FOXP3	APP	CD74
MP8	CD4_Treg_FOXP3	APP	CD74
MP21	CD4_Treg_FOXP3	APP	CD74
CD4_Treg_FOXP3	MP20	S100A4	EGFR
T_MT	MP8	VIM	CD44
MP6	T_MT	PKM	CD44
MP21	T_MT	PKM	CD44
MP19	T_MT	CXCL14	CXCR4
T_MT	MP21	VIM	CD44
MP19	T_MT	PKM	CD44
CD4_Treg_FOXP3	MP19	HLA-A	APLP2
MP20	T_MT	PKM	CD44
CD4_Treg_FOXP3	MP21	HLA-A	APLP2
MP6	CD4_Treg_FOXP3	APP	CD74
MP20	T_MT	APP	CD74
CD4_Treg_FOXP3	MP8	HLA-A	APLP2
CD4_Treg_FOXP3	MP20	VIM	CD44
MP6	CD4_Treg_FOXP3	MIF	TNFRSF14
T_MT	MP19	HLA-A	APLP2
MP19	CD4_Treg_FOXP3	MIF	TNFRSF14
T_MT	MP6	VIM	CD44
T_MT	MP21	HLA-A	APLP2
MP8	CD4_Treg_FOXP3	MIF	TNFRSF14
MP8	T_MT	PKM	CD44
MP21	CD4_Treg_FOXP3	MIF	TNFRSF14
CD4_Treg_FOXP3	MP19	VIM	CD44
MP20	CD4_Treg_FOXP3	MIF	TNFRSF14
T_MT	MP8	HLA-A	APLP2
CD4_Treg_FOXP3	MP8	VIM	CD44
MP6	CD4_Treg_FOXP3	PKM	CD44
MP21	CD4_Treg_FOXP3	PKM	CD44
CD4_Treg_FOXP3	MP21	VIM	CD44
MP20	T_MT	CXCL14	CXCR4
T_MT	MP8	HSPA8	LDLR
CD4_Treg_FOXP3	MP6	HLA-A	APLP2
MP19	CD4_Treg_FOXP3	PKM	CD44
MP19	T_MT	APP	CD74
MP8	T_MT	APP	CD74
MP21	T_MT	APP	CD74
T_MT	MP20	ANXA1	EGFR
MP20	CD4_Treg_FOXP3	PKM	CD44
CD4_Treg_FOXP3	MP8	HSPA8	LDLR
T_MT	MP6	HLA-A	APLP2
MP6	T_MT	APP	CD74
CD4_Treg_FOXP3	MP8	S100A4	EGFR
MP6	CD4_Treg_FOXP3	HMGB1	CXCR4
MP19	CD4_Treg_FOXP3	CALM1	FAS
MP20	CD4_Treg_FOXP3	HMGB1	CXCR4
MP21	CD4_Treg_FOXP3	HMGB1	CXCR4
MP21	T_MT	AGTRAP	RACK1
MP8	CD4_Treg_FOXP3	PKM	CD44
MP8	CD4_Treg_FOXP3	HMGB1	CXCR4
MP19	CD4_Treg_FOXP3	HMGB1	CXCR4
MP6	CD4_Treg_FOXP3	CALM1	FAS
CD4_Treg_FOXP3	MP19	S100A4	EGFR
CD4_Treg_FOXP3	MP21	S100A4	EGFR
T_MT	MP20	HSPA8	LDLR
MP21	CD4_Treg_FOXP3	AGTRAP	RACK1
MP21	CD4_Treg_FOXP3	GRN	TNFRSF1B
MP8	CD4_Treg_FOXP3	CALM1	FAS
MP19	CD4_Treg_FOXP3	GRN	TNFRSF1B
MP20	CD4_Treg_FOXP3	CALM1	FAS
MP21	CD4_Treg_FOXP3	CD59	CD2
CD4_Treg_FOXP3	MP20	HSPA8	LDLR
MP20	CD4_Treg_FOXP3	GRN	TNFRSF1B
MP21	T_MT	CXCL14	CXCR4
MP21	T_MT	HLA-A	CD8A
MP19	CD4_Treg_FOXP3	CD59	CD2
T_MT	MP20	S100A4	EGFR
CD4_Treg_FOXP3	MP20	MIF	EGFR
MP19	T_MT	AGTRAP	RACK1
T_MT	MP19	CCL5	SDC1
MP20	T_MT	LAMB3	CD44
T_MT	MP20	CCL5	SDC1
T_MT	MP8	ANXA1	EGFR
MP21	T_MT	HLA-B	CD8A
MP19	CD4_Treg_FOXP3	AGTRAP	RACK1
MP21	T_MT	HLA-C	CD8A
MP20	CD4_Treg_FOXP3	CD59	CD2
MP8	T_MT	CXCL14	CXCR4
MP6	CD4_Treg_FOXP3	CD59	CD2
MP8	CD4_Treg_FOXP3	CD59	CD2
CD4_Treg_FOXP3	MP6	S100A4	EGFR
MP8	CD4_Treg_FOXP3	GRN	TNFRSF1B
MP21	T_MT	MDK	NCL
MP6	T_MT	LGALS1	PTPRC
MP19	CD4_Treg_FOXP3	CXCL14	CXCR4
CD4_Treg_FOXP3	MP21	LTB	TNFRSF1A
CD4_Treg_FOXP3	MP19	HMGB1	SDC1
MP6	CD4_Treg_FOXP3	LGALS1	PTPRC
CD4_Treg_FOXP3	MP20	HMGB1	SDC1
T_MT	MP19	HMGB1	SDC1
T_MT	MP20	HMGB1	SDC1
T_MT	MP19	ANXA1	EGFR
T_MT	MP21	ANXA1	EGFR
T_MT	MP21	CCL5	SDC1
T_MT	MP8	CCL5	SDC1
T_MT	MP20	MIF	EGFR
CD4_Treg_FOXP3	MP19	LTB	TNFRSF1A
MP21	T_MT	LAMB3	CD44
MP21	CD4_Treg_FOXP3	MDK	NCL
MP8	T_MT	AGTRAP	RACK1
CD4_Treg_FOXP3	MP20	LTB	TNFRSF1A
MP20	T_MT	AGTRAP	RACK1
MP20	CD4_Treg_FOXP3	COPA	CD74
MP19	T_MT	MDK	NCL
MP8	CD4_Treg_FOXP3	AGTRAP	RACK1
MP20	CD4_Treg_FOXP3	AGTRAP	RACK1
CD4_Treg_FOXP3	MP8	LTB	TNFRSF1A
CD4_Treg_FOXP3	MP21	HMGB1	SDC1
CD4_Treg_FOXP3	MP8	HMGB1	SDC1
T_MT	MP21	HMGB1	SDC1
T_MT	MP8	HMGB1	SDC1
MP8	T_MT	MDK	NCL
MP19	CD4_Treg_FOXP3	MDK	NCL
MP20	T_MT	LAMC2	CD44
MP8	T_MT	LAMB3	CD44
MP21	CD4_Treg_FOXP3	LGALS1	PTPRC
MP21	CD4_Treg_FOXP3	S100A9	ITGB2
MP20	CD4_Treg_FOXP3	CXCL14	CXCR4
T_MT	MP6	CCL5	SDC1
CD4_Treg_FOXP3	MP6	LTB	TNFRSF1A
T_MT	MP8	S100A4	EGFR
MP8	CD4_Treg_FOXP3	MDK	NCL
T_MT	MP6	ANXA1	EGFR
T_MT	MP21	S100A4	EGFR
MP6	T_MT	CXCL14	CXCR4
MP8	T_MT	HBEGF	CD44
MP6	T_MT	MIF	TNFRSF14
T_MT	MP20	CCL5	SDC4
T_MT	MP8	CCL5	SDC4
MP6	CD4_Treg_FOXP3	GRN	TNFRSF1B
T_MT	MP19	S100A4	EGFR
MP19	T_MT	MIF	TNFRSF14
MP20	T_MT	MDK	NCL
CD4_Treg_FOXP3	MP6	HMGB1	SDC1
T_MT	MP21	CCL5	SDC4
T_MT	MP6	HMGB1	SDC1
MP19	T_MT	LAMB3	CD44
MP6	T_MT	MDK	NCL
MP8	T_MT	MIF	TNFRSF14
MP20	CD4_Treg_FOXP3	LAMB3	CD44
MP20	T_MT	COPA	CD74
MP21	T_MT	MIF	TNFRSF14
MP20	T_MT	MIF	TNFRSF14
MP21	T_MT	CD59	CD2
MP21	T_MT	HLA-E	CD8A
MP21	T_MT	S100A8	CD69
MP20	CD4_Treg_FOXP3	MDK	NCL
CD4_Treg_FOXP3	MP20	CALM3	EGFR
MP8	T_MT	LAMC2	CD44
MP6	CD4_Treg_FOXP3	MDK	NCL
MP19	T_MT	CD59	CD2
T_MT	MP19	CCL5	SDC4
MP6	T_MT	AGTRAP	RACK1
T_MT	MP6	S100A4	EGFR
MP21	T_MT	S100A9	ITGB2
MP6	CD4_Treg_FOXP3	AGTRAP	RACK1
MP20	T_MT	CD59	CD2
T_MT	MP6	CCL5	SDC4
MP21	CD4_Treg_FOXP3	LAMB3	CD44
CD4_Treg_FOXP3	MP19	IL16	CD9
MP8	CD4_Treg_FOXP3	NECTIN2	TIGIT
CD4_Treg_FOXP3	MP8	TIGIT	NECTIN2
MP21	CD4_Treg_FOXP3	S100A8	ITGB2
MP6	T_MT	LGALS1	CD69
CD4_Treg_FOXP3	MP20	LGALS1	ITGB1
MP6	T_MT	CD59	CD2
MP8	T_MT	CD59	CD2
MP21	CD4_Treg_FOXP3	CXCL14	CXCR4
CD4_Treg_FOXP3	MP21	IL16	CD9
CD4_Treg_FOXP3	MP20	IL16	CD9
MP20	CD4_Treg_FOXP3	NECTIN2	TIGIT
CD4_Treg_FOXP3	MP20	TIGIT	NECTIN2
CD4_Treg_FOXP3	MP8	IL16	CD9
MP20	CD4_Treg_FOXP3	LAMC2	CD44
CD4_Treg_FOXP3	MP19	TIGIT	NECTIN2
MP19	CD4_Treg_FOXP3	NECTIN2	TIGIT
MP8	CD4_Treg_FOXP3	CXCL14	CXCR4
CD4_Treg_FOXP3	MP19	AGTRAP	RACK1
MP8	CD4_Treg_FOXP3	LAMB3	CD44
MP20	CD4_Treg_FOXP3	APP	LRP10
MP21	CD4_Treg_FOXP3	TNFSF10	CCR6
CD4_Treg_FOXP3	MP20	HLA-A	ERBB2
MP21	T_MT	GRN	TNFRSF1B
MP21	T_MT	S100A8	ITGB2
MP8	CD4_Treg_FOXP3	HBEGF	CD44
CD4_Treg_FOXP3	MP8	S100A4	ERBB3
MP21	T_MT	LGALS1	CD69
CD4_Treg_FOXP3	MP21	LGALS1	ITGB1
CD4_Treg_FOXP3	MP8	HLA-A	ERBB2
MP19	T_MT	GRN	TNFRSF1B
MP8	CD4_Treg_FOXP3	LAMC2	CD44
CD4_Treg_FOXP3	MP6	IL16	CD9
MP21	T_MT	LAMC2	CD44
CD4_Treg_FOXP3	MP8	CALM3	EGFR
MP6	T_MT	LAMB3	CD44
CD4_Treg_FOXP3	MP19	LGALS1	ITGB1
T_MT	MP21	LTB	TNFRSF1A
MP20	T_MT	GRN	TNFRSF1B
MP8	CD4_Treg_FOXP3	COPA	CD74
T_MT	MP8	HSPA8	ADRB2
MP20	T_MT	TGFB1	CXCR4
CD4_Treg_FOXP3	MP20	S100A4	ERBB3
CD4_Treg_FOXP3	MP8	LGALS1	ITGB1
MP19	CD4_Treg_FOXP3	LAMB3	CD44
CD4_Treg_FOXP3	MP21	CALM3	EGFR
MP6	CD4_Treg_FOXP3	COPA	CD74
CD4_Treg_FOXP3	MP6	LGALS1	ITGB1
CD4_Treg_FOXP3	MP19	CALM3	EGFR
MP21	T_MT	TGFB1	CXCR4
T_MT	MP19	LTB	TNFRSF1A
CD4_Treg_FOXP3	MP8	HSPA8	ADRB2
MP8	T_MT	CD55	ADGRE5
MP19	CD4_Treg_FOXP3	COPA	CD74
MP21	CD4_Treg_FOXP3	MDK	ITGA4_ITGB1
MP20	T_MT	LGALS1	CD69
T_MT	MP20	LTB	TNFRSF1A
MP21	CD4_Treg_FOXP3	HLA-DRA	CD4
MP8	T_MT	TGFB1	CXCR4
MP21	CD4_Treg_FOXP3	COPA	CD74
MP6	CD4_Treg_FOXP3	CXCL14	CXCR4
MP20	T_MT	HBEGF	CD44
MP20	T_MT	CD55	ADGRE5
CD4_Treg_FOXP3	MP21	LTB	CD40
CD4_Treg_FOXP3	MP6	CALM3	EGFR
CD4_Treg_FOXP3	MP20	CALR	ITGAV
MP20	T_MT	APP	LRP10
MP20	CD4_Treg_FOXP3	NECTIN4	TIGIT
T_MT	MP8	LTB	TNFRSF1A
MP21	T_MT	MDK	ITGA4_ITGB1
MP19	CD4_Treg_FOXP3	MDK	ITGA4_ITGB1
MP21	CD4_Treg_FOXP3	LAMC2	CD44
MP8	T_MT	GRN	TNFRSF1B
MP8	CD4_Treg_FOXP3	NECTIN4	TIGIT
MP6	CD4_Treg_FOXP3	LAMB3	CD44
MP19	T_MT	TGFB1	CXCR4
T_MT	MP20	CALR	ITGAV
T_MT	MP20	CALM1	PTPRA
MP21	T_MT	LGALS3	LAG3
MP8	T_MT	COPA	CD74
MP19	CD4_Treg_FOXP3	CALM1	KCNN4
MP6	T_MT	LAMC2	CD44
CD4_Treg_FOXP3	MP20	CALM1	PTPRA
MP8	CD4_Treg_FOXP3	MDK	ITGA4_ITGB1
MP8	T_MT	LGALS1	CD69
T_MT	MP20	TGFB1	EGFR
T_MT	MP6	LTB	TNFRSF1A
CD4_Treg_FOXP3	MP21	TIGIT	NECTIN2
MP21	CD4_Treg_FOXP3	NECTIN2	TIGIT
T_MT	MP21	TIMP1	CD63
MP20	T_MT	VEGFA	CD44
T_MT	MP20	HLA-A	ERBB2
MP8	T_MT	VEGFA	CD44
MP21	T_MT	HBEGF	CD44
MP21	CD4_Treg_FOXP3	LGALS3BP	ITGB1
T_MT	MP19	CALM1	PTPRA
MP6	T_MT	MYL9	CD69
MP19	CD4_Treg_FOXP3	APP	LRP10
MP19	T_MT	LAMC2	CD44
MP20	T_MT	LAMA3	CD44
MP8	CD4_Treg_FOXP3	APP	LRP10
MP19	CD4_Treg_FOXP3	CD58	CD2
MP20	T_MT	LAMA5	CD44
MP6	CD4_Treg_FOXP3	S100A9	ITGB2
MP19	T_MT	MDK	ITGA4_ITGB1
MP8	T_MT	LGALS3	LAG3
CD4_Treg_FOXP3	MP20	S100A4	ERBB2
MP20	CD4_Treg_FOXP3	HBEGF	CD44
MP21	CD4_Treg_FOXP3	APP	LRP10
CD4_Treg_FOXP3	MP19	CALM1	PTPRA
MP20	T_MT	ADAM10	CD44
MP20	CD4_Treg_FOXP3	CD58	CD2
T_MT	MP8	S100A4	ERBB3
MP20	T_MT	TIMP3	CD44
MP8	CD4_Treg_FOXP3	HBEGF	CD82
T_MT	MP8	CALM1	PTPRA
MP6	T_MT	LGALS3	LAG3
MP19	T_MT	LGALS1	CD69
T_MT	MP19	TIMP1	CD63
MP6	T_MT	CD55	ADGRE5
MP21	T_MT	LGALS3BP	ITGB1
MP20	CD4_Treg_FOXP3	TNFSF10	CCR6
T_MT	MP20	TGFB1	ITGB1
MP21	CD4_Treg_FOXP3	CD58	CD2
T_MT	MP8	HLA-A	ERBB2
CD4_Treg_FOXP3	MP8	CALM1	PTPRA
MP8	T_MT	MDK	ITGA4_ITGB1
MP21	CD4_Treg_FOXP3	SLPI	CD4
CD4_Treg_FOXP3	MP19	LTB	CD40
MP20	T_MT	LGALS3	LAG3
T_MT	MP20	S100A4	ERBB3
MP6	CD4_Treg_FOXP3	LAMC2	CD44
MP8	CD4_Treg_FOXP3	TNFSF10	CCR6
MP20	CD4_Treg_FOXP3	LGALS3BP	ITGB1
MP19	T_MT	LGALS3	LAG3
MP21	CD4_Treg_FOXP3	NECTIN4	TIGIT
CD4_Treg_FOXP3	MP8	S100A4	ERBB2
MP8	T_MT	TIMP3	CD44
MP20	CD4_Treg_FOXP3	MDK	ITGA4_ITGB1
MP20	T_MT	PSEN1	CD44
T_MT	MP8	TIMP1	CD63
MP19	CD4_Treg_FOXP3	TNFSF10	CCR6
MP20	CD4_Treg_FOXP3	VEGFA	CD44
MP6	T_MT	TGFB1	CXCR4
MP21	T_MT	CD55	ADGRE5
MP8	CD4_Treg_FOXP3	CD58	CD2
CD4_Treg_FOXP3	MP6	TIGIT	NECTIN2
MP6	CD4_Treg_FOXP3	NECTIN2	TIGIT
MP8	CD4_Treg_FOXP3	VEGFA	CD44
MP21	CD4_Treg_FOXP3	HBEGF	CD44
T_MT	MP20	TIMP1	CD63
MP19	CD4_Treg_FOXP3	LAMC2	CD44
MP20	CD4_Treg_FOXP3	LAMA3	CD44
MP8	CD4_Treg_FOXP3	LGALS3BP	ITGB1
MP20	CD4_Treg_FOXP3	S100A9	ITGB2
CD4_Treg_FOXP3	MP19	S100A4	ERBB3
MP6	T_MT	S100A9	ITGB2
MP6	CD4_Treg_FOXP3	MDK	ITGA4_ITGB1
T_MT	MP20	CALM3	EGFR
MP20	CD4_Treg_FOXP3	LAMA5	CD44
MP21	T_MT	MYL9	CD69
MP20	T_MT	MYL9	CD69
MP21	CD4_Treg_FOXP3	HLA-DRB1	CD4
MP20	CD4_Treg_FOXP3	ADAM10	CD44
MP8	T_MT	LAMA5	CD44
MP19	T_MT	CD58	CD2
MP19	T_MT	HBEGF	CD44
MP8	T_MT	MYL9	CD69
MP19	CD4_Treg_FOXP3	NECTIN4	TIGIT
MP20	T_MT	LAMC1	CD44
MP20	CD4_Treg_FOXP3	TIMP3	CD44
MP20	T_MT	CD58	CD2
CD4_Treg_FOXP3	MP20	LTB	CD40
MP20	T_MT	PTN	NCL
MP21	CD4_Treg_FOXP3	S100A8	CD69
MP20	T_MT	LGALS3BP	ITGB1
MP6	CD4_Treg_FOXP3	APP	LRP10
MP8	CD4_Treg_FOXP3	SLPI	CD4
MP19	T_MT	PTN	NCL
MP19	T_MT	LAMA5	CD44
MP21	T_MT	LAMA3	CD44
MP20	CD4_Treg_FOXP3	F11R	ITGAL_ITGB2
T_MT	MP20	TGFB1	CAV1
MP8	T_MT	ADAM10	CD44
MP8	CD4_Treg_FOXP3	S100A9	ITGB2
CD4_Treg_FOXP3	MP20	ADAM10	GPNMB
MP8	T_MT	PTN	NCL
MP19	CD4_Treg_FOXP3	LGALS3BP	ITGB1
MP19	T_MT	ADAM10	CD44
MP19	T_MT	MYL9	CD69
MP20	CD4_Treg_FOXP3	FAM3C	CLEC2D
T_MT	MP21	LTB	CD40
T_MT	MP21	TGFB1	CAV1
MP21	CD4_Treg_FOXP3	CXCL16	CXCR6
MP20	T_MT	S100A8	CD69
MP20	CD4_Treg_FOXP3	PTN	NCL
MP8	T_MT	LAMA3	CD44
MP19	CD4_Treg_FOXP3	PTN	NCL
T_MT	MP20	CD99	CD81
MP21	T_MT	CD58	CD2
MP20	CD4_Treg_FOXP3	TGFB1	CXCR4
MP20	CD4_Treg_FOXP3	HBEGF	CD82
MP21	T_MT	PTN	NCL
MP6	CD4_Treg_FOXP3	NECTIN4	TIGIT
MP8	CD4_Treg_FOXP3	PTN	NCL
MP8	T_MT	LGALS3BP	ITGB1
MP8	T_MT	PSEN1	CD44
CD4_Treg_FOXP3	MP20	LGALS9	CD44
MP8	CD4_Treg_FOXP3	TIMP3	CD44
MP20	CD4_Treg_FOXP3	PSEN1	CD44
MP19	T_MT	APP	LRP10
CD4_Treg_FOXP3	MP20	CALR	ITGA3
T_MT	MP6	TIMP1	CD63
MP20	T_MT	MDK	ITGA4_ITGB1
MP8	T_MT	APP	LRP10
MP19	T_MT	CD55	ADGRE5
MP20	T_MT	S100A9	ITGB2
MP6	CD4_Treg_FOXP3	CXCL16	CXCR6
MP21	T_MT	LAMA5	CD44
MP21	CD4_Treg_FOXP3	TGFB1	CXCR4
MP21	CD4_Treg_FOXP3	PTN	NCL
MP6	CD4_Treg_FOXP3	FADD	FAS
MP6	T_MT	HBEGF	CD44
MP19	T_MT	LAMA3	CD44
MP21	T_MT	APP	LRP10
MP8	T_MT	CD58	CD2
MP6	T_MT	S100A8	CD69
MP8	CD4_Treg_FOXP3	CXCL16	CXCR6
MP6	CD4_Treg_FOXP3	LGALS1	CD69
MP6	T_MT	MDK	ITGA4_ITGB1
MP19	CD4_Treg_FOXP3	FAM3C	CLEC2D
MP8	CD4_Treg_FOXP3	TGFB1	CXCR4
T_MT	MP6	TGFB1	CAV1
CD4_Treg_FOXP3	MP20	GNAI2	EGFR
CD4_Treg_FOXP3	MP8	HMGB1	THBD
MP19	T_MT	LGALS3BP	ITGB1
MP6	T_MT	VEGFA	CD44
CD4_Treg_FOXP3	MP8	ARPC5	LDLR
MP8	CD4_Treg_FOXP3	LAMA5	CD44
T_MT	MP21	TGFB1	ITGB1
T_MT	MP8	HMGB1	THBD
T_MT	MP20	S100A4	ERBB2
MP19	CD4_Treg_FOXP3	HBEGF	CD44
CD4_Treg_FOXP3	MP8	ACTR2	LDLR
MP21	T_MT	PSEN1	CD44
T_MT	MP8	CD99	CD81
MP8	CD4_Treg_FOXP3	F11R	ITGAL_ITGB2
MP20	CD4_Treg_FOXP3	LAMC1	CD44
T_MT	MP8	TGFB1	EGFR
MP8	T_MT	S100A9	ITGB2
MP21	CD4_Treg_FOXP3	FADD	FAS
MP6	CD4_Treg_FOXP3	FAM3C	CLEC2D
MP19	CD4_Treg_FOXP3	LAMA5	CD44
MP8	CD4_Treg_FOXP3	FAM3C	CLEC2D
MP19	CD4_Treg_FOXP3	CXCL16	CXCR6
MP21	CD4_Treg_FOXP3	LAMA3	CD44
MP21	CD4_Treg_FOXP3	FAM3C	CLEC2D
T_MT	MP19	TGFB1	ITGB1
MP20	CD4_Treg_FOXP3	S100A8	ITGB2
CD4_Treg_FOXP3	MP8	LTB	CD40
MP21	CD4_Treg_FOXP3	HBEGF	CD82
MP19	CD4_Treg_FOXP3	FADD	FAS
T_MT	MP8	TGFB1	ITGB1
T_MT	MP21	TGFB1	EGFR
MP19	T_MT	PSEN1	CD44
CD4_Treg_FOXP3	MP20	ARPC5	LDLR
MP19	CD4_Treg_FOXP3	F11R	ITGAL_ITGB2
MP8	CD4_Treg_FOXP3	LAMA3	CD44
MP6	CD4_Treg_FOXP3	CD58	CD2
T_MT	MP6	TGFB1	ITGB1
MP19	CD4_Treg_FOXP3	TGFB1	CXCR4
T_MT	MP20	TGFB1	LPP
MP21	CD4_Treg_FOXP3	F11R	ITGAL_ITGB2
CD4_Treg_FOXP3	MP20	ACTR2	LDLR
MP6	T_MT	PSEN1	CD44
MP20	T_MT	FAM3C	CLEC2D
MP8	CD4_Treg_FOXP3	PSEN1	CD44
CD4_Treg_FOXP3	MP20	CALR	LRP1
MP20	CD4_Treg_FOXP3	CXCL16	CXCR6
MP21	T_MT	HLA-DRA	LAG3
CD4_Treg_FOXP3	MP21	SIRPG	CD47
MP21	CD4_Treg_FOXP3	CD47	SIRPG
T_MT	MP19	TGFB1	EGFR
MP6	CD4_Treg_FOXP3	S100A8	ITGB2
T_MT	MP8	S100A4	ERBB2
MP21	CD4_Treg_FOXP3	HLA-DPA1	CD4
MP20	CD4_Treg_FOXP3	FADD	FAS
MP19	T_MT	PTDSS1	JMJD6
MP21	CD4_Treg_FOXP3	LAMA5	CD44
T_MT	MP19	LTB	CD40
MP8	CD4_Treg_FOXP3	FADD	FAS
MP6	CD4_Treg_FOXP3	HBEGF	CD44
MP19	CD4_Treg_FOXP3	LAMA3	CD44
MP20	T_MT	ALCAM	CD6
CD4_Treg_FOXP3	MP6	LTB	CD40
MP8	T_MT	S100A8	CD69
T_MT	MP19	S100A4	ERBB3
MP6	CD4_Treg_FOXP3	VEGFA	CD44
CD4_Treg_FOXP3	MP19	ADAM10	GPNMB
T_MT	MP8	TGFB1	CAV1
MP21	CD4_Treg_FOXP3	PSEN1	CD44
MP19	T_MT	FAM3C	CLEC2D
MP20	T_MT	COL4A5	CD44
MP6	T_MT	APP	LRP10
MP8	T_MT	ALCAM	CD6
MP20	T_MT	S100A8	ITGB2
MP8	T_MT	NECTIN2	CD96
MP6	CD4_Treg_FOXP3	TNFSF10	CCR6
CD4_Treg_FOXP3	MP8	ADAM10	GPNMB
MP8	CD4_Treg_FOXP3	CD55	ADGRE5
T_MT	MP6	TGFB1	EGFR
CD4_Treg_FOXP3	MP20	TGFB1	EGFR
T_MT	MP19	TGFB1	CAV1
CD4_Treg_FOXP3	MP21	ADAM10	GPNMB
T_MT	MP20	GNAI2	EGFR
MP19	T_MT	VEGFA	CD44
CD4_Treg_FOXP3	MP20	CD99	CD81
MP19	CD4_Treg_FOXP3	PSEN1	CD44
CD4_Treg_FOXP3	MP20	PTPN6	EGFR
MP20	CD4_Treg_FOXP3	SLPI	CD4
MP6	T_MT	FAM3C	CLEC2D
MP8	T_MT	FAM3C	CLEC2D
T_MT	MP19	TGFB1	LPP
T_MT	MP21	TGFB1	LPP
MP21	T_MT	FAM3C	CLEC2D
T_MT	MP20	LTB	CD40
MP19	T_MT	ALCAM	CD6
MP6	CD4_Treg_FOXP3	PSEN1	CD44
T_MT	MP8	TGFB1	LPP
CD4_Treg_FOXP3	MP6	ARF6	SMAP1
MP6	T_MT	S100A8	ITGB2
MP19	CD4_Treg_FOXP3	HBEGF	CD82
MP8	CD4_Treg_FOXP3	S100A8	ITGB2
CD4_Treg_FOXP3	MP20	HMGB1	THBD
T_MT	MP19	CD99	CD81
MP20	CD4_Treg_FOXP3	CD55	ADGRE5
T_MT	MP20	HMGB1	THBD
MP6	CD4_Treg_FOXP3	SLPI	CD4
MP19	CD4_Treg_FOXP3	BMP7	ACTR2
MP6	CD4_Treg_FOXP3	TGFB1	CXCR4
MP21	CD4_Treg_FOXP3	HLA-DQB1	CD4
CD4_Treg_FOXP3	MP20	GRN	EGFR
T_MT	MP8	ACTR2	LDLR
CD4_Treg_FOXP3	MP20	GNAI2	CAV1
MP20	CD4_Treg_FOXP3	FAM3C	LAMP1
MP20	CD4_Treg_FOXP3	CD47	SIRPG
CD4_Treg_FOXP3	MP20	SIRPG	CD47
T_MT	MP8	ARPC5	LDLR
MP6	CD4_Treg_FOXP3	LGALS3BP	ITGB1
CD4_Treg_FOXP3	MP8	CD99	CD81
CD4_Treg_FOXP3	MP20	LTA_LTB	LTBR
MP19	T_MT	C1QB	C1QBP
MP21	T_MT	HLA-F	CD8A
MP19	CD4_Treg_FOXP3	C1QB	C1QBP
MP8	CD4_Treg_FOXP3	PLAU	ITGB1
MP20	CD4_Treg_FOXP3	COL4A5	CD44
MP20	T_MT	PTDSS1	JMJD6
MP21	T_MT	ALCAM	CD6
MP20	T_MT	NECTIN2	CD96
T_MT	MP20	TGFB1	ITGB8
MP19	CD4_Treg_FOXP3	SLPI	CD4
MP8	T_MT	HBEGF	CD82
CD4_Treg_FOXP3	MP19	LTA_LTB	LTBR
MP8	CD4_Treg_FOXP3	DEFB1	CCR6
MP8	CD4_Treg_FOXP3	CD47	SIRPG
CD4_Treg_FOXP3	MP8	SIRPG	CD47
MP19	CD4_Treg_FOXP3	CD47	SIRPG
CD4_Treg_FOXP3	MP19	SIRPG	CD47
T_MT	MP6	TGFB1	LPP
MP21	CD4_Treg_FOXP3	HLA-DMA	CD4
CD4_Treg_FOXP3	MP19	ARF6	SMAP1
MP19	CD4_Treg_FOXP3	VEGFA	CD44
MP6	CD4_Treg_FOXP3	HBEGF	CD82
CD4_Treg_FOXP3	MP8	LRPAP1	LDLR
MP6	CD4_Treg_FOXP3	C1QB	C1QBP
MP20	CD4_Treg_FOXP3	PLAU	ITGB1
MP6	T_MT	C1QB	C1QBP
MP21	CD4_Treg_FOXP3	PLAU	ITGB1
MP6	CD4_Treg_FOXP3	F11R	ITGAL_ITGB2
MP19	T_MT	NECTIN2	CD96
CD4_Treg_FOXP3	MP20	TGFB1	ITGB1
MP8	T_MT	S100A8	ITGB2
MP21	T_MT	NECTIN2	CD96
MP20	CD4_Treg_FOXP3	BMP7	ACTR2
CD4_Treg_FOXP3	MP21	GNAI2	CAV1
T_MT	MP8	LTB	CD40
CD4_Treg_FOXP3	MP20	PSAP	LRP1
MP19	CD4_Treg_FOXP3	FAM3C	LAMP1
MP19	CD4_Treg_FOXP3	PODXL2	SELL
MP6	CD4_Treg_FOXP3	MYL9	CD69
MP8	T_MT	PTDSS1	JMJD6
CD4_Treg_FOXP3	MP21	LTA_LTB	LTBR
MP20	T_MT	FAM3C	LAMP1
MP6	T_MT	PTDSS1	JMJD6
MP8	CD4_Treg_FOXP3	BMP7	ACTR2
CD4_Treg_FOXP3	MP8	LTA_LTB	LTBR
T_MT	MP8	TGFB1	ITGB8
MP8	CD4_Treg_FOXP3	ARF6	SMAP1
CD4_Treg_FOXP3	MP6	SIRPG	CD47
MP6	CD4_Treg_FOXP3	CD47	SIRPG
MP19	CD4_Treg_FOXP3	S100A9	ITGB2
MP6	T_MT	ALCAM	CD6
MP6	CD4_Treg_FOXP3	FAM3C	LAMP1
MP8	CD4_Treg_FOXP3	FAM3C	LAMP1
MP21	CD4_Treg_FOXP3	FAM3C	LAMP1
CD4_Treg_FOXP3	MP20	LRPAP1	LDLR
MP21	CD4_Treg_FOXP3	BMP7	ACTR2
MP21	T_MT	PTDSS1	JMJD6
T_MT	MP20	CD96	NECTIN1
MP20	T_MT	NECTIN1	CD96
MP20	CD4_Treg_FOXP3	JAG1	CD46
T_MT	MP6	LTB	CD40
CD4_Treg_FOXP3	MP8	GNAI2	EGFR
CD4_Treg_FOXP3	MP8	ARPC5	ADRB2
MP8	CD4_Treg_FOXP3	NECTIN2	CD96
MP21	CD4_Treg_FOXP3	ADAM15	ITGB1
MP20	CD4_Treg_FOXP3	FBLN1	ITGB1
MP21	T_MT	HLA-DRB1	LAG3
MP6	CD4_Treg_FOXP3	BMP7	ACTR2
CD4_Treg_FOXP3	MP6	GNAI2	CAV1
CD4_Treg_FOXP3	MP8	ACTR2	ADRB2
CD4_Treg_FOXP3	MP8	GNAS	ADRB2
MP19	CD4_Treg_FOXP3	FBLN1	ITGB1
CD4_Treg_FOXP3	MP21	LGALS9	CD47
CD4_Treg_FOXP3	MP21	GNAI2	EGFR
CD4_Treg_FOXP3	MP21	RTN4	GJB2
MP20	CD4_Treg_FOXP3	ADAM15	ITGB1
CD4_Treg_FOXP3	MP21	LTA	TNFRSF1A
MP8	CD4_Treg_FOXP3	PODXL2	SELL
T_MT	MP19	TGFB1	ITGB8
CD4_Treg_FOXP3	MP19	LGALS9	SLC1A5
T_MT	MP21	TGFB1	ITGB8
CD4_Treg_FOXP3	MP20	LGALS9	SLC1A5
MP20	T_MT	JAG1	CD46
MP6	T_MT	NECTIN2	CD96
CD4_Treg_FOXP3	MP20	RTN4	GJB2
T_MT	MP20	GZMA	PARD3
CD4_Treg_FOXP3	MP20	LGALS9	PTPRK
CD4_Treg_FOXP3	MP20	PSAP	CELSR1
MP19	CD4_Treg_FOXP3	DEFB1	CCR6
MP6	CD4_Treg_FOXP3	CD55	ADGRE5
MP8	T_MT	PLAU	ITGB1
CD4_Treg_FOXP3	MP6	LTA_LTB	LTBR
MP8	CD4_Treg_FOXP3	ADAM15	ITGB1
CD4_Treg_FOXP3	MP20	TGFB1	CAV1
MP21	CD4_Treg_FOXP3	MYL9	CD69
MP20	CD4_Treg_FOXP3	MYL9	CD69
MP19	T_MT	S100A9	ITGB2
T_MT	MP20	GNAI2	CAV1
MP21	T_MT	PLAU	ITGB1
MP21	CD4_Treg_FOXP3	CD55	ADGRE5
CD4_Treg_FOXP3	MP19	GNAI2	EGFR
MP8	CD4_Treg_FOXP3	FBLN1	ITGB1
MP8	CD4_Treg_FOXP3	MYL9	CD69
CD4_Treg_FOXP3	MP6	ADAM10	GPNMB
MP6	T_MT	FADD	FAS
MP20	T_MT	PLAU	ITGB1
MP20	CD4_Treg_FOXP3	VEGFA	ITGB1
MP19	CD4_Treg_FOXP3	PTDSS1	JMJD6
MP8	T_MT	NECTIN1	CD96
T_MT	MP8	CD96	NECTIN1
CD4_Treg_FOXP3	MP21	TGFB1	CAV1
MP8	CD4_Treg_FOXP3	VEGFA	ITGB1
T_MT	MP21	GNAI2	CAV1
MP21	CD4_Treg_FOXP3	FBLN1	ITGB1
MP19	CD4_Treg_FOXP3	MYL9	CD69
MP19	CD4_Treg_FOXP3	ADAM15	ITGB1
MP20	CD4_Treg_FOXP3	ADAM17	ITGB1
CD4_Treg_FOXP3	MP19	ARF6	PLD1
T_MT	MP8	LRPAP1	LDLR
CD4_Treg_FOXP3	MP8	LGALS9	PTPRK
CD4_Treg_FOXP3	MP21	LGALS9	SLC1A5
MP20	CD4_Treg_FOXP3	AGRN	ITGB1
CD4_Treg_FOXP3	MP20	ARF6	PLD1
MP19	T_MT	BMP7	ACTR2
MP20	CD4_Treg_FOXP3	S100A8	CD69
MP20	T_MT	FBLN1	ITGB1
T_MT	MP19	GZMA	PARD3
CD4_Treg_FOXP3	MP19	LTA	TNFRSF1A
CD4_Treg_FOXP3	MP8	ARF6	PLD1
MP20	CD4_Treg_FOXP3	NECTIN2	CD96
CD4_Treg_FOXP3	MP8	LGALS9	SLC1A5
MP20	T_MT	HLA-F	CD8A
MP8	T_MT	HLA-F	CD8A
MP19	T_MT	NECTIN1	CD96
T_MT	MP19	CD96	NECTIN1
MP19	CD4_Treg_FOXP3	PLAU	ITGB1
T_MT	MP8	GZMA	PARD3
CD4_Treg_FOXP3	MP20	LTA	TNFRSF1A
MP20	T_MT	ADAM15	ITGB1
CD4_Treg_FOXP3	MP8	GNAI2	CAV1
MP19	T_MT	FBLN1	ITGB1
MP6	CD4_Treg_FOXP3	PLAU	ITGB1
T_MT	MP6	TGFB1	ITGB8
MP21	T_MT	FADD	FAS
MP6	CD4_Treg_FOXP3	S100A8	CD69
MP6	CD4_Treg_FOXP3	FBLN1	ITGB1
MP19	CD4_Treg_FOXP3	NECTIN2	CD96
T_MT	MP8	GZMA	F2RL1
CD4_Treg_FOXP3	MP6	ARF6	PLD1
MP21	CD4_Treg_FOXP3	NECTIN2	CD96
CD4_Treg_FOXP3	MP6	TGFB1	CAV1
CD4_Treg_FOXP3	MP6	GNAI2	EGFR
MP20	CD4_Treg_FOXP3	ADAM9	ITGB1
CD4_Treg_FOXP3	MP19	GNAI2	CAV1
T_MT	MP6	GNAI2	CAV1
MP20	CD4_Treg_FOXP3	FAM3C	PDCD1
MP6	CD4_Treg_FOXP3	ADAM15	ITGB1
MP19	T_MT	FADD	FAS
MP21	T_MT	NECTIN1	CD96
T_MT	MP21	CD96	NECTIN1
MP8	T_MT	FBLN1	ITGB1
T_MT	MP20	LRPAP1	LDLR
T_MT	MP21	GZMA	PARD3
MP20	T_MT	BMP7	ACTR2
MP20	T_MT	VEGFA	ITGB1
CD4_Treg_FOXP3	MP8	LTA	TNFRSF1A
MP20	CD4_Treg_FOXP3	ALCAM	CD6
CD4_Treg_FOXP3	MP20	LGALS9	CD47
MP8	T_MT	VEGFA	ITGB1
MP21	T_MT	FBLN1	ITGB1
T_MT	MP6	CD96	NECTIN1
MP6	T_MT	NECTIN1	CD96
CD4_Treg_FOXP3	MP8	TGFB1	EGFR
MP19	T_MT	ADAM15	ITGB1
MP20	T_MT	ADAM17	ITGB1
MP21	CD4_Treg_FOXP3	AGRN	ITGB1
T_MT	MP8	GNAI2	EGFR
MP8	CD4_Treg_FOXP3	ADAM17	ITGB1
MP20	T_MT	AGRN	ITGB1
MP8	T_MT	BMP7	ACTR2
MP8	CD4_Treg_FOXP3	JAG1	CD46
MP8	CD4_Treg_FOXP3	S100A8	CD69
CD4_Treg_FOXP3	MP8	PTPN6	EGFR
MP6	CD4_Treg_FOXP3	FADD	TRADD
MP20	CD4_Treg_FOXP3	NECTIN1	CD96
CD4_Treg_FOXP3	MP20	CD96	NECTIN1
T_MT	MP6	GZMA	PARD3
MP19	T_MT	HLA-F	CD8A
MP19	CD4_Treg_FOXP3	ADAM17	ITGB1
MP8	CD4_Treg_FOXP3	ALCAM	CD6
CD4_Treg_FOXP3	MP8	LGALS9	CD47
MP20	T_MT	FADD	FAS
CD4_Treg_FOXP3	MP19	LGALS9	CD47
CD4_Treg_FOXP3	MP21	TGFB1	EGFR
T_MT	MP21	GNAI2	EGFR
MP8	T_MT	FADD	FAS
MP21	T_MT	BMP7	ACTR2
MP19	CD4_Treg_FOXP3	FAM3C	PDCD1
MP6	CD4_Treg_FOXP3	VEGFA	ITGB1
MP6	T_MT	FBLN1	ITGB1
CD4_Treg_FOXP3	MP21	PTPN6	EGFR
MP20	CD4_Treg_FOXP3	HSPG2	ITGB1
MP20	CD4_Treg_FOXP3	PTDSS1	JMJD6
MP20	T_MT	COL4A5	CD47
MP8	T_MT	JAG1	CD46
MP21	CD4_Treg_FOXP3	ADAM17	ITGB1
MP6	CD4_Treg_FOXP3	ADAM17	ITGB1
CD4_Treg_FOXP3	MP20	TGFB1	LPP
MP8	CD4_Treg_FOXP3	ADAM9	ITGB1
MP20	T_MT	ADAM9	ITGB1
CD4_Treg_FOXP3	MP6	LTA	TNFRSF1A
MP6	T_MT	BMP7	ACTR2
T_MT	MP8	ACTR2	ADRB2
MP8	CD4_Treg_FOXP3	AGRN	ITGB1
MP6	CD4_Treg_FOXP3	NECTIN2	CD96
CD4_Treg_FOXP3	MP19	TGFB1	EGFR
MP19	CD4_Treg_FOXP3	ALCAM	CD6
MP21	CD4_Treg_FOXP3	FADD	TRADD
T_MT	MP19	GNAI2	EGFR
MP6	CD4_Treg_FOXP3	ADAM9	ITGB1
MP20	CD4_Treg_FOXP3	ADAM10	TSPAN14
MP6	CD4_Treg_FOXP3	FAM3C	PDCD1
MP8	CD4_Treg_FOXP3	FAM3C	PDCD1
CD4_Treg_FOXP3	MP20	SPTAN1	PTPRA
CD4_Treg_FOXP3	MP19	PTPN6	EGFR
MP21	CD4_Treg_FOXP3	FAM3C	PDCD1
CD4_Treg_FOXP3	MP6	LGALS9	CD47
CD4_Treg_FOXP3	MP20	LMAN1	MCFD2
MP21	CD4_Treg_FOXP3	ADAM9	ITGB1
MP19	T_MT	PODXL2	SELL
CD4_Treg_FOXP3	MP6	LGALS9	SLC1A5
MP21	T_MT	AGRN	ITGB1
MP8	T_MT	ADAM17	ITGB1
MP19	CD4_Treg_FOXP3	CLEC11A	ITGB1
MP19	CD4_Treg_FOXP3	FADD	TRADD
MP19	CD4_Treg_FOXP3	AGRN	ITGB1
MP19	CD4_Treg_FOXP3	ADAM9	ITGB1
MP8	CD4_Treg_FOXP3	NECTIN1	CD96
CD4_Treg_FOXP3	MP8	CD96	NECTIN1
MP8	CD4_Treg_FOXP3	PTDSS1	JMJD6
MP19	CD4_Treg_FOXP3	VEGFA	ITGB1
MP20	CD4_Treg_FOXP3	ADAM10	TSPAN5
CD4_Treg_FOXP3	MP21	LGALS9	PTPRK
CD4_Treg_FOXP3	MP20	GNAI2	IGF1R
CD4_Treg_FOXP3	MP20	ADAM10	TSPAN14
CD4_Treg_FOXP3	MP8	TGFB1	CAV1
CD4_Treg_FOXP3	MP19	LGALS9	PTPRK
MP21	CD4_Treg_FOXP3	ALCAM	CD6
T_MT	MP8	GNAI2	CAV1
MP21	CD4_Treg_FOXP3	JAG1	CD46
CD4_Treg_FOXP3	MP19	SPTAN1	PTPRA
MP20	T_MT	HSPG2	ITGB1
CD4_Treg_FOXP3	MP8	SPTAN1	PTPRA
CD4_Treg_FOXP3	MP19	CD96	NECTIN1
MP19	CD4_Treg_FOXP3	NECTIN1	CD96
CD4_Treg_FOXP3	MP21	SPTAN1	PTPRA
MP19	CD4_Treg_FOXP3	JAG1	CD46
MP8	T_MT	ADAM9	ITGB1
MP8	T_MT	PODXL2	SELL
T_MT	MP8	AREG	ERBB3
CD4_Treg_FOXP3	MP6	TGFB1	EGFR
T_MT	MP20	SPTAN1	PTPRA
CD4_Treg_FOXP3	MP19	TGFB1	CAV1
T_MT	MP6	GNAI2	EGFR
T_MT	MP19	GNAI2	CAV1
MP20	CD4_Treg_FOXP3	FADD	TRADD
MP8	T_MT	AGRN	ITGB1
MP21	T_MT	HLA-DQB1	LAG3
CD4_Treg_FOXP3	MP6	LGALS9	PTPRK
CD4_Treg_FOXP3	MP20	LRPAP1	LRP1
CD4_Treg_FOXP3	MP6	PTPN6	EGFR
MP8	CD4_Treg_FOXP3	FADD	TRADD
MP6	T_MT	ADAM9	ITGB1
CD4_Treg_FOXP3	MP19	TGFB1	LPP
CD4_Treg_FOXP3	MP21	TGFB1	LPP
CD4_Treg_FOXP3	MP20	LRPAP1	SORL1
MP20	CD4_Treg_FOXP3	GNAI2	CXCR3
CD4_Treg_FOXP3	MP21	CD96	NECTIN1
MP21	CD4_Treg_FOXP3	NECTIN1	CD96
CD4_Treg_FOXP3	MP8	TGFB1	LPP
MP8	CD4_Treg_FOXP3	GNAI2	CXCR3
MP19	T_MT	CLEC11A	ITGB1
T_MT	MP20	AREG	ERBB3
T_MT	MP20	SEMA4D	PLXNB2
T_MT	MP19	SPTAN1	PTPRA
MP6	CD4_Treg_FOXP3	ALCAM	CD6
CD4_Treg_FOXP3	MP6	CD96	NECTIN1
MP6	CD4_Treg_FOXP3	NECTIN1	CD96
T_MT	MP8	SPTAN1	PTPRA
CD4_Treg_FOXP3	MP8	GNAI2	IGF1R
T_MT	MP21	SPTAN1	PTPRA
MP19	CD4_Treg_FOXP3	GNAI2	CXCR3
CD4_Treg_FOXP3	MP20	ENTPD1	ADORA2B
MP20	CD4_Treg_FOXP3	COL4A5	CD47
MP20	CD4_Treg_FOXP3	WNT7B	TMED5
CD4_Treg_FOXP3	MP19	ENTPD1	ADORA2B
MP8	CD4_Treg_FOXP3	ADAM10	TSPAN5
MP20	T_MT	WNT7B	TMED5
MP20	T_MT	GNAI2	S1PR1
MP21	CD4_Treg_FOXP3	GNAI2	CXCR3
CD4_Treg_FOXP3	MP8	ENTPD1	ADORA2B
MP8	T_MT	GNAI2	S1PR1
CD4_Treg_FOXP3	MP20	LGALS9	MET
CD4_Treg_FOXP3	MP20	TGFB1	ITGB8
MP6	CD4_Treg_FOXP3	GNAI2	CXCR3
MP19	CD4_Treg_FOXP3	ADAM10	TSPAN5
CD4_Treg_FOXP3	MP21	ENTPD1	ADORA2B
T_MT	MP20	SEMA4D	MET
MP20	T_MT	GNAI2	S1PR4
CD4_Treg_FOXP3	MP19	LRPAP1	LRP1
CD4_Treg_FOXP3	MP6	GNAI2	IGF1R
MP19	T_MT	GNAI2	S1PR1
CD4_Treg_FOXP3	MP19	GNAI2	IGF1R
T_MT	MP20	AREG	EGFR_ERBB2
MP8	T_MT	GNAI2	S1PR4
MP8	CD4_Treg_FOXP3	WNT7B	TMED5
CD4_Treg_FOXP3	MP20	ADAM10	MET
MP8	T_MT	WNT7B	TMED5
MP21	T_MT	GNAI2	S1PR1
T_MT	MP8	SEMA4D	PLXNB2
MP19	T_MT	GNAI2	S1PR4
MP6	T_MT	GNAI2	S1PR1
T_MT	MP8	AREG	EGFR_ERBB2
T_MT	MP19	AREG	ERBB3
T_MT	MP20	TIMP1	FGFR2
T_MT	MP20	GNAI2	IGF1R
MP21	CD4_Treg_FOXP3	WNT7B	TMED5
MP21	T_MT	GNAI2	S1PR4
CD4_Treg_FOXP3	MP8	TGFB1	ITGB8
MP21	T_MT	WNT7B	TMED5
CD4_Treg_FOXP3	MP20	LGALS9	LRP1
MP6	T_MT	GNAI2	S1PR4
CD4_Treg_FOXP3	MP21	LGALS9	MET
T_MT	MP20	LRPAP1	LRP1
MP19	CD4_Treg_FOXP3	WNT7B	TMED5
MP19	T_MT	WNT7B	TMED5
T_MT	MP21	SEMA4D	PLXNB2
T_MT	MP19	SEMA4D	PLXNB2
T_MT	MP21	SEMA4D	MET
T_MT	MP19	TIMP1	FGFR2
T_MT	MP8	TIMP1	FGFR2
T_MT	MP20	SEMA4D	ERBB2
CD4_Treg_FOXP3	MP21	ADAM10	MET
CD4_Treg_FOXP3	MP19	LGALS9	MET
CD4_Treg_FOXP3	MP19	TGFB1	ITGB8
CD4_Treg_FOXP3	MP21	TGFB1	ITGB8
T_MT	MP8	SEMA4D	ERBB2
T_MT	MP19	SEMA4D	MET
T_MT	MP8	GNAI2	IGF1R
CD4_Treg_FOXP3	MP19	PTDSS1	SCARB1
T_MT	MP6	SEMA4D	PLXNB2
CD4_Treg_FOXP3	MP19	ADAM10	TSPAN15
CD4_Treg_FOXP3	MP19	ADAM10	TSPAN17
CD4_Treg_FOXP3	MP19	LGALS9	LRP1
CD4_Treg_FOXP3	MP19	ADAM10	MET
CD4_Treg_FOXP3	MP6	PTDSS1	SCARB1
CD4_Treg_FOXP3	MP20	ADAM10	TSPAN17
CD4_Treg_FOXP3	MP6	TGFB1	ITGB8
T_MT	MP6	GNAI2	IGF1R
T_MT	MP19	GNAI2	IGF1R

## Sheet: group 7
TableS5.The ligand-receptor pairs between MPs and TME in niches
Source	Target	Ligand_complex	Receptor_complex
MP3	CD8_Tex_LAG3	HMGB1	CXCR4
MP15	CD8_Tex_LAG3	TFF3	CXCR4
MP4	CD8_Tex_LAG3	HMGB1	CXCR4
MP3	CD8_Tex_LAG3	MIF	CD74_CXCR4
MP15	CD8_Tex_LAG3	LGALS3	LAG3
MP15	CD8_Tex_LAG3	HMGB1	CXCR4
MP4	CD8_Tex_LAG3	MIF	CD74_CXCR4
MP15	CD8_Tex_LAG3	MIF	CD74_CXCR4
MP3	CD8_Tex_LAG3	HMGB1	HAVCR2
MP4	CD8_Tex_LAG3	TFF3	CXCR4
MP4	CD8_Tex_LAG3	HMGB1	HAVCR2
MP15	CD8_Tex_LAG3	APP	CD74
MP4	CD8_Tex_LAG3	LGALS3	LAG3
MP3	CD8_Tex_LAG3	TFF3	CXCR4
MP3	CD8_Tex_LAG3	LGALS3	LAG3
CD8_Tex_LAG3	MP15	HLA-A	APLP2
MP3	CD8_Tex_LAG3	MIF	CD44_CD74
MP15	CD8_Tex_LAG3	HMGB1	HAVCR2
MP4	CD8_Tex_LAG3	MIF	CD44_CD74
MP15	CD8_Tex_LAG3	MIF	CD44_CD74
CD8_Tex_LAG3	MP15	CCL5	SDC1
CD8_Tex_LAG3	MP15	CCL5	SDC4
MP15	CD8_Tex_LAG3	PKM	CD44
MP15	CD8_Tex_LAG3	TIMP1	CD63
CD8_Tex_LAG3	MP3	HLA-A	APLP2
MP15	CD8_Tex_LAG3	CD59	CD2
MP3	CD8_Tex_LAG3	APP	CD74
MP15	CD8_Tex_LAG3	ZG16B	CXCR4
MP3	CD8_Tex_LAG3	PKM	CD44
CD8_Tex_LAG3	MP15	VIM	CD44
CD8_Tex_LAG3	MP15	S100A4	ERBB3
MP15	CD8_Tex_LAG3	CEACAM5	CD8A
MP4	CD8_Tex_LAG3	PKM	CD44
CD8_Tex_LAG3	MP3	VIM	CD44
MP15	CD8_Tex_LAG3	HLA-DRA	LAG3
CD8_Tex_LAG3	MP15	HMGB1	SDC1
MP3	CD8_Tex_LAG3	CD59	CD2
MP3	CD8_Tex_LAG3	TIMP1	CD63
MP15	CD8_Tex_LAG3	COPA	CD74
CD8_Tex_LAG3	MP3	CCL5	SDC4
CD8_Tex_LAG3	MP4	HLA-A	APLP2
CD8_Tex_LAG3	MP3	CCL5	SDC1
MP4	CD8_Tex_LAG3	APP	CD74
MP15	CD8_Tex_LAG3	HLA-F	CD8A
CD8_Tex_LAG3	MP4	CCL5	SDC4
MP15	CD8_Tex_LAG3	LGALS9	PTPRC
CD8_Tex_LAG3	MP4	CCL5	SDC1
MP4	CD8_Tex_LAG3	TIMP1	CD63
MP3	CD8_Tex_LAG3	LGALS1	CD69
MP3	CD8_Tex_LAG3	CEACAM5	CD8A
MP15	CD8_Tex_LAG3	LGALS1	CD69
CD8_Tex_LAG3	MP15	HLA-A	ERBB2
MP15	CD8_Tex_LAG3	LGALS3BP	ITGB1
CD8_Tex_LAG3	MP3	CALM1	HMMR
MP3	CD8_Tex_LAG3	HLA-F	CD8A
CD8_Tex_LAG3	MP3	HMGB1	SDC1
MP4	CD8_Tex_LAG3	CD59	CD2
CD8_Tex_LAG3	MP3	S100A4	ERBB3
CD8_Tex_LAG3	MP15	CD99	CD81
MP4	CD8_Tex_LAG3	CEACAM5	CD8A
CD8_Tex_LAG3	MP15	HSPA8	LDLR
CD8_Tex_LAG3	MP15	S100A4	ERBB2
MP4	CD8_Tex_LAG3	HLA-F	CD8A
CD8_Tex_LAG3	MP4	HMGB1	SDC1
MP3	CD8_Tex_LAG3	COPA	CD74
CD8_Tex_LAG3	MP3	CD99	CD81
CD8_Tex_LAG3	MP15	GZMA	F2RL1
MP15	CD8_Tex_LAG3	SLPI	PLSCR1
MP3	CD8_Tex_LAG3	LGALS9	PTPRC
CD8_Tex_LAG3	MP3	HSPA8	LDLR
MP3	CD8_Tex_LAG3	GAL	HLA-DPA1
CD8_Tex_LAG3	MP15	LGALS1	ITGB1
CD8_Tex_LAG3	MP15	CALM1	KCNN4
MP15	CD8_Tex_LAG3	MDK	NCL
CD8_Tex_LAG3	MP4	CD99	CD81
CD8_Tex_LAG3	MP4	S100A4	ERBB3
MP15	CD8_Tex_LAG3	HLA-DQB1	LAG3
MP3	CD8_Tex_LAG3	MDK	NCL
MP15	CD8_Tex_LAG3	CD58	CD2
MP3	CD8_Tex_LAG3	ZG16B	CXCR4
CD8_Tex_LAG3	MP15	TIGIT	NECTIN2
MP15	CD8_Tex_LAG3	NECTIN2	TIGIT
MP4	CD8_Tex_LAG3	MDK	NCL
MP4	CD8_Tex_LAG3	LGALS9	PTPRC
CD8_Tex_LAG3	MP3	HLA-A	ERBB2
MP4	CD8_Tex_LAG3	GAL	HLA-DPA1
CD8_Tex_LAG3	MP15	GZMB	IGF2R
MP15	CD8_Tex_LAG3	GRN	TNFRSF1B
MP15	CD8_Tex_LAG3	HLA-F	CD8B
CD8_Tex_LAG3	MP3	LGALS1	ITGB1
MP3	CD8_Tex_LAG3	HLA-DQB1	LAG3
MP3	CD8_Tex_LAG3	NECTIN2	TIGIT
CD8_Tex_LAG3	MP3	TIGIT	NECTIN2
MP15	CD8_Tex_LAG3	GAL	HLA-DPA1
MP15	CD8_Tex_LAG3	FAM3C	CLEC2D
CD8_Tex_LAG3	MP15	IFNG	IFNGR1_IFNGR2
MP3	CD8_Tex_LAG3	LGALS3BP	ITGB1
CD8_Tex_LAG3	MP3	GZMA	F2RL1
CD8_Tex_LAG3	MP15	CALM1	INSR
CD8_Tex_LAG3	MP4	HSPA8	LDLR
CD8_Tex_LAG3	MP3	S100A4	ERBB2
MP15	CD8_Tex_LAG3	CD55	ADGRE5
MP4	CD8_Tex_LAG3	LGALS3BP	ITGB1
MP3	CD8_Tex_LAG3	HLA-F	CD8B
MP15	CD8_Tex_LAG3	LGALS9	HAVCR2
CD8_Tex_LAG3	MP15	ARF6	SMAP1
MP3	CD8_Tex_LAG3	FAM3C	CLEC2D
MP15	CD8_Tex_LAG3	CD47	SIRPG
CD8_Tex_LAG3	MP15	SIRPG	CD47
MP15	CD8_Tex_LAG3	NECTIN2	CD96
MP15	CD8_Tex_LAG3	LGALS9	CD44
MP4	CD8_Tex_LAG3	HLA-F	CD8B
MP15	CD8_Tex_LAG3	LAMB3	CD44
MP3	CD8_Tex_LAG3	CD58	CD2
MP3	CD8_Tex_LAG3	LGALS9	HAVCR2
CD8_Tex_LAG3	MP15	FAM3C	LAMP1
MP15	CD8_Tex_LAG3	PLA2G2A	ITGB1
MP3	CD8_Tex_LAG3	NECTIN2	CD96
CD8_Tex_LAG3	MP3	IFNG	IFNGR1_IFNGR2
CD8_Tex_LAG3	MP3	SIRPG	CD47
MP3	CD8_Tex_LAG3	CD47	SIRPG
MP15	CD8_Tex_LAG3	VEGFA	CD44
MP3	CD8_Tex_LAG3	LGALS9	CD44
CD8_Tex_LAG3	MP3	ARF6	SMAP1
MP4	CD8_Tex_LAG3	LGALS9	HAVCR2
MP15	CD8_Tex_LAG3	ADAM10	CD44
MP15	CD8_Tex_LAG3	CEACAM1	HAVCR2
MP4	CD8_Tex_LAG3	LGALS9	CD44
CD8_Tex_LAG3	MP15	CALM1	KCNQ1
CD8_Tex_LAG3	MP15	ARPC5	LDLR
MP15	CD8_Tex_LAG3	CXCL16	CXCR6
MP3	CD8_Tex_LAG3	PLA2G2A	ITGB1
MP15	CD8_Tex_LAG3	MDK	ITGA4_ITGB1
MP3	CD8_Tex_LAG3	GRN	TNFRSF1B
MP3	CD8_Tex_LAG3	MDK	ITGA4_ITGB1
CD8_Tex_LAG3	MP4	SIRPG	CD47
MP4	CD8_Tex_LAG3	CD47	SIRPG
MP4	CD8_Tex_LAG3	NECTIN2	TIGIT
CD8_Tex_LAG3	MP4	TIGIT	NECTIN2
MP4	CD8_Tex_LAG3	PLA2G2A	ITGB1
MP3	CD8_Tex_LAG3	ADAM10	CD44
CD8_Tex_LAG3	MP3	ARPC5	LDLR
MP15	CD8_Tex_LAG3	LAMC2	CD44
CD8_Tex_LAG3	MP4	ARF6	SMAP1
MP3	CD8_Tex_LAG3	VEGFA	CD44
CD8_Tex_LAG3	MP15	CALM3	INSR
MP15	CD8_Tex_LAG3	FAM3C	PDCD1
MP4	CD8_Tex_LAG3	NECTIN2	CD96
MP4	CD8_Tex_LAG3	GRN	TNFRSF1B
MP3	CD8_Tex_LAG3	LAMB3	CD44
MP15	CD8_Tex_LAG3	PSEN1	CD44
CD8_Tex_LAG3	MP15	ARF1	INSR
MP3	CD8_Tex_LAG3	CD55	ADGRE5
CD8_Tex_LAG3	MP4	IFNG	IFNGR1_IFNGR2
MP15	CD8_Tex_LAG3	S100A9	ITGB2
CD8_Tex_LAG3	MP15	JAML	CXADR
MP15	CD8_Tex_LAG3	CXADR	JAML
MP4	CD8_Tex_LAG3	MDK	ITGA4_ITGB1
MP15	CD8_Tex_LAG3	ADAM15	ITGB1
MP15	CD8_Tex_LAG3	CDH1	ITGAE_ITGB7
MP15	CD8_Tex_LAG3	ADAM9	ITGB1
MP4	CD8_Tex_LAG3	ADAM15	ITGB1
MP3	CD8_Tex_LAG3	CXCL16	CXCR6
CD8_Tex_LAG3	MP4	ARPC5	LDLR
MP3	CD8_Tex_LAG3	ADAM15	ITGB1
MP4	CD8_Tex_LAG3	SLPI	PLSCR1
MP4	CD8_Tex_LAG3	CD55	ADGRE5
MP15	CD8_Tex_LAG3	PLA2G2A	ITGA4
MP3	CD8_Tex_LAG3	SLPI	PLSCR1
MP3	CD8_Tex_LAG3	S100A9	ITGB2
CD8_Tex_LAG3	MP3	FAM3C	LAMP1
CD8_Tex_LAG3	MP15	CALM3	KCNQ1
CD8_Tex_LAG3	MP15	ACTR2	LDLR
MP4	CD8_Tex_LAG3	CXCL16	CXCR6
MP3	CD8_Tex_LAG3	PLA2G2A	ITGA4
MP15	CD8_Tex_LAG3	VEGFA	ITGB1
MP4	CD8_Tex_LAG3	PLA2G2A	ITGA4
CD8_Tex_LAG3	MP3	JAML	CXADR
MP3	CD8_Tex_LAG3	CXADR	JAML
CD8_Tex_LAG3	MP3	ACTR2	LDLR
MP3	CD8_Tex_LAG3	ADAM9	ITGB1
MP3	CD8_Tex_LAG3	VEGFA	ITGB1
MP15	CD8_Tex_LAG3	LGALS9	CD47
MP15	CD8_Tex_LAG3	AGRN	ITGB1
CD8_Tex_LAG3	MP4	ACTR2	LDLR
MP3	CD8_Tex_LAG3	CDH1	ITGAE_ITGB7
MP4	CD8_Tex_LAG3	CXADR	JAML
CD8_Tex_LAG3	MP4	JAML	CXADR
MP15	CD8_Tex_LAG3	HSPG2	ITGB1
MP4	CD8_Tex_LAG3	ADAM9	ITGB1
MP4	CD8_Tex_LAG3	S100A9	ITGB2
CD8_Tex_LAG3	MP15	SEMA4D	PLXNB2
MP4	CD8_Tex_LAG3	CDH1	ITGAE_ITGB7
CD8_Tex_LAG3	MP15	FASLG	TNFRSF1A
CD8_Tex_LAG3	MP15	SEMA4D	ERBB2
CD8_Tex_LAG3	MP15	NAMPT	INSR
CD8_Tex_LAG3	MP15	TLN1	ITGB5
MP15	CD8_Tex_LAG3	ALCAM	CD6
CD8_Tex_LAG3	MP15	SEMA4D	MET
CD8_Tex_LAG3	MP3	SEMA4D	PLXNB2
MP15	CD8_Tex_LAG3	ADAM10	TSPAN14
CD8_Tex_LAG3	MP4	SEMA4D	PLXNB2
CD8_Tex_LAG3	MP3	FASLG	TNFRSF1A
CD8_Tex_LAG3	MP4	FASLG	TNFRSF1A
MP3	CD8_Tex_LAG3	ADAM10	TSPAN14
CD8_Tex_LAG3	MP3	SEMA4D	MET
CD8_Tex_LAG3	MP3	SEMA4D	ERBB2
CD8_Tex_LAG3	MP3	RTN4	GJB2
CD8_Tex_LAG3	MP15	RTN4	GJB2
CD8_Tex_LAG3	MP15	FASLG	TNFRSF10B
