# Supplementary material for: Integrative single‐cell transcriptomic analysis deciphers heterogeneous characteristics of gastrointestinal tract cancer
Source: Clin Transl Med. 2025 Aug 11;15(8):e70415. doi: 10.1002/ctm2.70415 (PMC12336674; doi:10.1002/ctm2.70415)
Supplement: Supplementary file 7 — Supporting Information [file CTM2-15-e70415-s007.xlsx]

## Sheet: Fibroblasts clusters degs
TableS6.The DEGs of fibroblasts clusters
C0	C1	C2	C3	C4	C5	C6	C7	C8	C9	C10	C11	C12
CFD	LIF	KCNN3	CLDN1	ADAMDEC1	VSTM2A	MMP11	CXCL10	ANGPT2	IL24	TAGLN	PCP4	DEPDC1
PLA2G2A	PLA2G2A	C7	CAPN6	CCL13	ENHO	MMP13	CXCL11	GRP	CXCL5	ACTA2	DES	SPC25
PCOLCE2	MGP	LY6H	APOD	ADAM28	NSG1	CTHRC1	IDO1	HEY2	MMP1	ACTG2	MYH11	DLGAP5
PI16	IL6	SNCA	GPC3	CCL8	INSC	SFRP4	GBP5	HEY1	MMP3	COL11A1	PRUNE2	RRM2
CADM3	GPRC5A	MGP	C7	SFTA1P	SOX6	DERL3	RSAD2	LAMP5	CSF3	C5orf46	PLN	PBK
NPR1	IGF1	P2RY1	FOXS1	STMN2	COL4A6	COL1A1	IFIT3	OLFM2	IL11	COL1A1	TCEAL2	HMMR
WISP2	CXCL2	SCN7A	THBS4	HAPLN1	HSD17B2	ARL4C	CMPK2	NOTCH3	IL13RA2	GJB2	KCNMB1	KIF20A
MGP	BDKRB1	FRMD3	MGP	TFPI2	CXCL14	COL10A1	OASL	COL5A3	CXCL8	CDH2	SYNM	PIMREG
SLPI	MFSD2A	DPT	PAK3	FGFR2	PROM1	PLPP4	IFI44L	MMP28	STC1	FN1	FAM83D	BUB1B
CLEC3B	FOSL1	THBS4	MEOX2	APOE	ALKAL2	COL11A1	ISG15	HEYL	TNFRSF11B	VSNL1	KCNMA1	MKI67
SFRP1	PTGS2	ADH1B	LEPR	CCL11	TSPAN33	SDC1	OAS1	GPM6B	CXCL1	CNN1	HSPB7	ASPM
AIF1L	CFD	SPARCL1	EPHA3	RGS5	PCSK6	LRRC15	MX1	GUCY1A2	CXCL6	CTHRC1	ACTG2	SKA1
IGSF10	CYB5D1	RAMP1	SCN7A	CFD	AGT	HTRA1	IFIT2	MMP11	TREM1	POSTN	JPH2	CKAP2L
LINC01133	PTX3	GSN	PTCH2	CXCL14	BMP5	COL3A1	IFIT1	CST1	ASPHD1	ALDH1B1	TYRP1	CENPA
IL18	KDM6B	ADAMTSL3	LINC01140	P2RY14	TRPA1	KIAA1217	IFIH1	ANO1	GK	TPM1	MYOCD	CEP55
VEGFD	2024-03-03	SPRY2	CDO1	PTGDS	F3	ANTXR1	GBP1	AFAP1L2	CA12	ANOS1	CNN1	BIRC5
CLU	HAS1	SCUBE2	MATN2	RBP5	WNT4	MFAP2	GMPR	CDKL5	STC2	MYL9	C2orf40	PKMYT1
TNXB	MEDAG	MATN2	GSN	FGFR4	ADAMTS9	TENM3	OAS3	EDNRA	C15orf48	SPOCD1	TAGLN	KNL1
CHRDL1	GCH1	SERPINE2	NRXN2	LINC01082	COL4A5	SLC12A8	ETV7	PDGFRB	MASP1	SPARC	SPEG	CCNB2
AOX1	CLU	ARHGEF26	FGL2	ABCA8	SEMA4D	HSPA6	UBD	LINC01705	COL7A1	HSD17B6	SORBS1	SHCBP1
SCARA5	C3	COLEC11	ABCA10	ITGA8	DEFB1	FN1	IFI6	COL18A1	MME	SDC1	PGM5	CDC20
ADH1B	SFRP1	OGN	SOX15	ADGRL3	EMID1	CMTM8	OAS2	PRSS23	CHI3L1	SUGCT	MYLK	TROAP
SHISA3	TNFAIP2	IGF1	ABLIM1	PRSS12	TSPAN12	MAFB	GBP4	HES4	CACNA2D3	LINC00578	LMOD1	GTSE1
C16orf89	ARC	VIPR2	HEYL	CP	CXCR4	POSTN	IL18BP	SLC1A4	SMOX	AMIGO2	SGCA	BUB1
MFAP5	CHRDL2	SHISA3	SFRP4	HAAO	PDGFD	CTSK	HERC6	NREP	PTPRN	TPM2	ACTA2	SGO1
ITM2A	KLF4	JAM2	ABCA8	CCL2	RCSD1	RNF144A	BST2	DERL3	POU2F2	PYCR1	SYNPO2	CDC45
GPX3	RARRES1	NFASC	EFHD1	CHL1	PPP1R14A	DSG2	LAP3	ADAMTS12	SLC16A3	COL10A1	RIC3	SPC24
CD34	HSPB6	SERPINA3	SPARCL1	PDK4	ADGRL3	GOLM1	USP18	OLFML2B	HMGA1	TNFRSF12A	TMOD1	MYBL2
OGN	IER3	MBP	MAOB	PLPP1	EDNRB	KIF26B	WARS	NOTCH1	WNT5A	PLPP4	CKB	TPX2
PLAC9	HSPB8	C1QTNF3	ALDH1A1	APOC1	NRG1	FAP	EPSTI1	UNC5B	TMEM132A	ADAM12	PPP1R12B	AURKB
XPNPEP2	C7	HSPB6	TSPAN8	OTULINL	NCAM1	THBS2	MX2	MYO1B	CD82	SCT	HSD17B6	ANLN
CILP	NR4A3	NFIA	SLC29A1	GRK5	PLAT	MDK	DDX58	BPGM	SERINC2	CENPV	DTNA	NUF2
SLIT3	NFATC1	NRK	ARHGDIB	PDE3B	GMFG	ADAM12	IFI27	S1PR3	CEMIP	PDLIM7	WFDC2	CENPM
VIT	AKR1C1	SMOC2	HSD11B1	PTGER4	LAMA5	COL1A2	IFITM1	GUCY1B1	MSX2	ADAMTS6	TSPAN15	KIF2C
GSN	EGR3	SLIT2	NDUFA4L2	PAPPA	TSLP	AEBP1	STAT1	LIMD2	LAMC3	COL3A1	SMTN	CENPF
EFEMP1	XPNPEP2	CXCL12	OMD	A2M	DMKN	SPARC	LGALS9	TNFRSF21	TNC	NUAK1	SLMAP	PRR11
MGST1	FOSB	ANGPTL1	ADIRF	TCF21	FENDRR	EGFL6	EGFL6	HTRA3	CXCL3	SYTL2	MCAM	PCLAF
TPPP3	FGF7	SPRY1	OSR1	NDNF	AP002884.1	RGS16	SECTM1	PTP4A3	AMPD3	COL1A2	CARMN	UBE2C
IGFBP6	MGST1	PID1	ABCA9	FABP5	MALAT1	HOPX	PSMB9	LGALS9	SLC2A6	KIF26B	PPP1R14A	PLK1
ADAMTSL4	NR4A1	APOD	NR2F2	FMO3	FBN2	PODNL1	CTHRC1	SPON2	TBX3	ACTB	CSRP1	TK1
CCDC80	MYC	SOX15	IGFBP7	CTSC	PTGER2	MMP14	MMP11	COL1A1	IL6	ST6GALNAC5	CRYAB	CCNA2
C3	CLCF1	CCDC80	NDRG2	SMPDL3A	TM4SF1	HSPA1A	HERC5	JAG1	MT2A	CSRP1	VWA1	NCAPG
RAMP2	CCDC80	IQGAP2	HHIP-AS1	ADH1B	BMP4	HSPA1B	IFI30	POSTN	UPP1	THBS2	SLC38A1	CDCA5
CPVL	ZFP36	C1QTNF7	OGN	CYGB	F2RL2	TENM4	PARP14	GUCY1A1	SLC26A6	CNN2	MYL9	CDCA3
DCLK1	SEMA4A	ABCA9	ITM2A	TSPAN2	C5orf66-AS1	SNX10	TAP1	MEST	ETV4	LIMS2	RBPMS2	KIFC1
TGFBR3	ICAM1	CPVL	CD34	CXCL1	DLL1	ITGB5	TNFSF13B	ZNF469	ADM	INHBA	HACD1	SKA3
PTGIS	CCL2	PDE1A	ADAMTSL3	EDIL3	PTCH1	IGF2	IRF7	BGN	EVA1A	COL5A1	PTP4A3	TOP2A
PPL	GEM	NFIB	PTCH1	PLPP3	WFDC1	GJB2	XAF1	ID4	TWIST2	TIMP3	MBNL1-AS1	ASF1B
APBB1IP	COL4A4	NDRG2	C1QTNF2	CRYBG3	DDHD1	C1QTNF6	ISG20	B3GNT2	IL7R	FLNA	SLC25A4	KIF11
CLDN11	CYP1B1	CD34	FRZB	PTGER2	LDLRAD4	PDGFRL	NFE2L3	SPARC	AKR1B1	COL12A1	AOC3	PRC1
